# Supplementary material for: Evolutionary dependency of cancer mutations in gene pairs inferred by nonsynonymous-synonymous mutation ratios
Source: Genome Med. 2024 Aug 19;16:103. doi: 10.1186/s13073-024-01376-7 (PMC11331682; doi:10.1186/s13073-024-01376-7)
Supplement: Supplementary file 1 — Additional file 1: Table S1. Gene used for ED analyses. Table S2. PanCancer gene pairs with ED. Table S3. Tumor type-specific gene pairs with ED. Table S4. ED and genetic dependencies. Table S5. Effect size of targeted agents with ED of gene pairs [file 13073_2024_1376_MOESM1_ESM.xlsx]

## Sheet: TableS1
Table S1. Gene used for ED analyses. All of 312 genes are shown as identified from PanCancer analysis and tumor type-specific dNdS analyses. Columns '248 genes' indicates whether the gene belongs to the gene members of known 517 gene pairs. Whether the genes belong to Cancer Census Genes are also indicated. The columns 'PanCancer' and 'Tumor types' specify whether the genes were identified from P…
Genes	Gene members in known pairs (248 gene members of 517 gene pairs)	Cancer Census Genes	PanCancer (YES: sigificant in PanCancer set, No: significant in tumor type-specific set)	Tumor types ("PanCancer" for PanCancer otherwise indicates the tumor types where the genes were found significant)
ACTB	No	No	YES	PanCancer, BLCA
ACVR1B	Yes	No	YES	PanCancer, COADREAD
ACVR2A	Yes	Yes	YES	PanCancer, LIHC, COADREAD
ADAMTSL4	No	No	YES	PanCancer
ADSSL1	No	No	YES	PanCancer
AJUBA	No	No	YES	PanCancer, HNSC
AKT1	Yes	Yes	YES	PanCancer, BRCA
ALB	Yes	No	YES	PanCancer, LIHC
AMBRA1	No	No	YES	PanCancer
AMER1	Yes	Yes	YES	PanCancer, COADREAD
ANKRD6	No	No	YES	PanCancer
APC	Yes	Yes	YES	PanCancer, STAD, PRAD, COADREAD
AREG	No	No	YES	PanCancer, SKCM
ARHGAP35	Yes	Yes	YES	PanCancer, BLCA, LUSC, UCEC
ARID1A	Yes	Yes	YES	PanCancer, PAAD, CESC, LIHC, BLCA, STAD, LUSC, LUAD, KIRC, UCEC, COADREAD, BRCA, LGGGBM
ARID1B	Yes	Yes	YES	PanCancer
ARID2	Yes	Yes	YES	PanCancer, LIHC, BLCA, STAD, SKCM, LUAD, HNSC
ARID5B	Yes	No	YES	PanCancer, UCEC
ASXL1	Yes	Yes	YES	PanCancer, BLCA
ATF7IP	Yes	No	YES	PanCancer, LUAD, UCEC
ATM	Yes	Yes	YES	PanCancer, BLCA, PRAD, LUAD, KIRC, UCEC, COADREAD
ATRX	Yes	Yes	YES	PanCancer, SARC, LGGGBM
AXIN1	Yes	Yes	YES	PanCancer, LIHC
B2M	Yes	Yes	YES	PanCancer, CESC, STAD, SKCM, LUAD, HNSC, COADREAD
BAP1	Yes	Yes	YES	PanCancer, KIRP, LIHC, KIRC
BCHE	No	No	YES	PanCancer
BCOR	No	Yes	YES	PanCancer, STAD, LGGGBM
BMPR2	Yes	No	YES	PanCancer, STAD, COADREAD
BRAF	Yes	Yes	YES	PanCancer, SKCM, THCA, LUAD, COADREAD
BRCA2	Yes	Yes	YES	PanCancer
BRD7	Yes	No	YES	PanCancer, LIHC, SKCM
C1orf106	No	No	YES	PanCancer
CAMK1D	No	No	YES	PanCancer
CASP8	Yes	Yes	YES	PanCancer, CESC, STAD, HNSC, UCEC, COADREAD, BRCA
CBFB	No	Yes	YES	PanCancer, BRCA
CD58	Yes	No	YES	PanCancer, COADREAD
CDH1	Yes	Yes	YES	PanCancer, STAD, BRCA
CDH10	No	Yes	YES	PanCancer, LUAD
CDK12	Yes	Yes	YES	PanCancer, PRAD, OV
CDKN1A	Yes	Yes	YES	PanCancer, LIHC, BLCA
CDKN1B	No	Yes	YES	PanCancer, PRAD, BRCA
CHD4	Yes	Yes	YES	PanCancer, UCEC
CHEK2	No	Yes	YES	PanCancer
CIC	Yes	Yes	YES	PanCancer, LGGGBM
CMTR2	No	No	YES	PanCancer, LUAD
CREB3L4	No	No	YES	PanCancer
CREBBP	Yes	Yes	YES	PanCancer, BLCA
CSMD3	Yes	Yes	YES	PanCancer
CTCF	Yes	Yes	YES	PanCancer, HNSC, UCEC, BRCA
CTNNB1	Yes	Yes	YES	PanCancer, LIHC, PRAD, UCEC, COADREAD
CTNND1	Yes	Yes	YES	PanCancer
CUL1	Yes	No	YES	PanCancer
CUL3	No	Yes	YES	PanCancer, KIRP, LUSC
CUX1	No	Yes	YES	PanCancer
CYP11B1	No	No	YES	PanCancer
DAZAP1	Yes	No	YES	PanCancer
DDX3X	Yes	Yes	YES	PanCancer, SKCM
EEF1A1	No	No	YES	PanCancer, LIHC
EGFR	Yes	Yes	YES	PanCancer, LUAD, LGGGBM
EIF1AX	No	Yes	YES	PanCancer, THCA
ELAVL1	No	No	YES	PanCancer
ELF3	Yes	Yes	YES	PanCancer, BLCA, COADREAD
EP300	Yes	Yes	YES	PanCancer, CESC, BLCA, HNSC, UCEC
EPHA2	Yes	No	YES	PanCancer, BLCA, HNSC
ERBB2	Yes	Yes	YES	PanCancer, BLCA, BRCA
ERBB3	Yes	Yes	YES	PanCancer, BLCA, STAD
ERBB4	Yes	Yes	YES	PanCancer
FAT1	Yes	Yes	YES	PanCancer, CESC, BLCA, LUSC, HNSC, UCEC
FBXW7	Yes	Yes	YES	PanCancer, CESC, BLCA, STAD, LUSC, HNSC, UCEC, COADREAD
FGFR2	Yes	Yes	YES	PanCancer, UCEC
FGFR3	Yes	Yes	YES	PanCancer, BLCA
FLG	No	No	YES	PanCancer
FLG2	No	No	YES	PanCancer, LGGGBM
FMN2	No	No	YES	PanCancer
FOSL2	No	No	YES	PanCancer, HNSC
FOXA1	Yes	Yes	YES	PanCancer, BLCA, PRAD, BRCA
FOXA2	Yes	No	YES	PanCancer, UCEC
FOXD4L5	No	No	YES	PanCancer
FOXP1	No	Yes	YES	PanCancer
FOXQ1	No	No	YES	PanCancer, BLCA
FRA10AC1	No	No	YES	PanCancer
FUBP1	Yes	Yes	YES	PanCancer, LGGGBM
GATA3	Yes	Yes	YES	PanCancer, BLCA, BRCA
GNAQ	Yes	Yes	YES	PanCancer
GPS2	No	No	YES	PanCancer, BLCA, BRCA
GTF2I	No	No	YES	PanCancer
HCFC2	No	No	YES	PanCancer
HDGF	No	No	YES	PanCancer
HIST1H1C	No	No	YES	PanCancer
HIST1H1E	No	No	YES	PanCancer, LIHC
HIST1H2BG	No	No	YES	PanCancer
HIST1H3B	No	Yes	YES	PanCancer, BLCA, BRCA
HIST1H4K	No	No	YES	PanCancer, HNSC
HIST2H2AC	No	No	YES	PanCancer
HIST2H2BE	No	No	YES	PanCancer
HIST2H3D	No	No	YES	PanCancer
HLA-A	Yes	Yes	YES	PanCancer, CESC, LUSC, HNSC
HLA-B	Yes	No	YES	PanCancer, CESC, STAD, HNSC, COADREAD
HOXA3	No	No	YES	PanCancer
HOXB3	No	No	YES	PanCancer, LUAD
HRAS	Yes	Yes	YES	PanCancer, BLCA, THCA, HNSC
IDH1	Yes	Yes	YES	PanCancer, LGGGBM
IGFN1	No	No	YES	PanCancer
ING1	No	No	YES	PanCancer, UCEC
INPPL1	Yes	No	YES	PanCancer, UCEC
IRF2	Yes	No	YES	PanCancer, STAD
JAK1	Yes	Yes	YES	PanCancer, UCEC
KANSL1	Yes	No	YES	PanCancer, BLCA, UCEC
KDM6A	Yes	Yes	YES	PanCancer, PAAD, KIRP, BLCA, PRAD, LUSC, HNSC, BRCA
KEAP1	Yes	Yes	YES	PanCancer, LIHC, LUSC, LUAD, HNSC
KLF5	No	No	YES	PanCancer, BLCA
KLRC2	No	No	YES	PanCancer
KMT2B	Yes	No	YES	PanCancer, HNSC, UCEC, COADREAD
KMT2C	Yes	Yes	YES	PanCancer, KIRP, CESC, BLCA, PRAD, BRCA
KMT2D	Yes	Yes	YES	PanCancer, CESC, BLCA, STAD, PRAD, LUSC, HNSC, UCEC
KRAS	Yes	Yes	YES	PanCancer, PAAD, CESC, BLCA, STAD, LUAD, UCEC, COADREAD
KRTAP5-3	No	No	YES	PanCancer
KRTAP9-2	No	No	YES	PanCancer
LARP4B	No	Yes	YES	PanCancer
LCE1F	No	No	YES	PanCancer
LCE2B	No	No	YES	PanCancer
LGALS2	No	No	YES	PanCancer
MAP2K1	Yes	Yes	YES	PanCancer
MAP2K4	Yes	Yes	YES	PanCancer, LIHC, COADREAD, BRCA
MAP3K1	Yes	Yes	YES	PanCancer, UCEC, BRCA
MBD6	No	No	YES	PanCancer, COADREAD
MEN1	Yes	Yes	YES	PanCancer, BRCA
MGA	Yes	No	YES	PanCancer, LUAD
MLH1	Yes	Yes	YES	PanCancer, STAD
MSH2	Yes	Yes	YES	PanCancer, UCEC
MTOR	No	Yes	YES	PanCancer, KIRC
NF1	Yes	Yes	YES	PanCancer, SARC, BLCA, SKCM, LUSC, LUAD, OV, BRCA, LGGGBM
NF2	Yes	Yes	YES	PanCancer, KIRP, HNSC, KIRC
NFE2L2	Yes	Yes	YES	PanCancer, CESC, LIHC, BLCA, LUSC, HNSC, UCEC
NOTCH1	Yes	Yes	YES	PanCancer, LUSC, HNSC, LGGGBM
NOTCH2	Yes	Yes	YES	PanCancer
NRAS	Yes	Yes	YES	PanCancer, SKCM, THCA, UCEC, COADREAD, LGGGBM
NSD1	Yes	Yes	YES	PanCancer, HNSC
OR11H1	No	No	YES	PanCancer, SKCM, LUAD, HNSC, COADREAD
OR11H12	No	No	YES	PanCancer, SKCM
OR2A4	No	No	YES	PanCancer
OR4N2	No	No	YES	PanCancer
OTOS	No	No	YES	PanCancer
PBRM1	Yes	Yes	YES	PanCancer, KIRP, KIRC
PDYN	No	No	YES	PanCancer
PGM5	Yes	No	YES	PanCancer, STAD
PGR	Yes	No	YES	PanCancer
PIK3CA	Yes	Yes	YES	PanCancer, CESC, BLCA, STAD, PRAD, LUSC, HNSC, UCEC, COADREAD, BRCA, LGGGBM
PIK3R1	Yes	Yes	YES	PanCancer, UCEC, COADREAD, BRCA, LGGGBM
PLXNB2	No	No	YES	PanCancer
POTEG	No	No	YES	PanCancer, LUSC, HNSC
PPM1D	No	Yes	YES	PanCancer
PPP2R1A	Yes	Yes	YES	PanCancer, UCEC
PRB2	Yes	No	YES	PanCancer
PRKCB	No	Yes	YES	PanCancer
PRKG1	No	No	YES	PanCancer
PSIP1	Yes	Yes	YES	PanCancer, BLCA, HNSC
PTEN	Yes	Yes	YES	PanCancer, SARC, KIRP, CESC, BLCA, STAD, SKCM, PRAD, LUSC, HNSC, KIRC, UCEC, COADREAD, BRCA, LGGGBM
RAC1	No	Yes	YES	PanCancer, SKCM, HNSC
RAI1	No	No	YES	PanCancer
RARA	No	Yes	YES	PanCancer
RASA1	Yes	No	YES	PanCancer, STAD, LUSC, HNSC
RB1	Yes	Yes	YES	PanCancer, SARC, CESC, LIHC, BLCA, SKCM, LUSC, LUAD, HNSC, UCEC, OV, BRCA, LGGGBM
RBM10	Yes	Yes	YES	PanCancer, BLCA, LUAD
RHOA	No	Yes	YES	PanCancer, BLCA, STAD, BRCA
RNF111	Yes	No	YES	PanCancer
RNF43	Yes	Yes	YES	PanCancer, PAAD, STAD, UCEC, COADREAD
RPL22	Yes	Yes	YES	PanCancer
RPL5	No	Yes	YES	PanCancer, LUAD, LGGGBM
RUNX1	Yes	Yes	YES	PanCancer, BLCA, BRCA
SCAF4	Yes	No	YES	PanCancer
SETD2	Yes	Yes	YES	PanCancer, KIRP, LUAD, KIRC
SGIP1	No	No	YES	PanCancer
SLC1A7	No	No	YES	PanCancer
SMAD2	Yes	Yes	YES	PanCancer, COADREAD
SMAD3	Yes	Yes	YES	PanCancer, COADREAD
SMAD4	Yes	Yes	YES	PanCancer, PAAD, STAD, COADREAD
SMARCA1	Yes	No	YES	PanCancer, PRAD
SMARCA4	No	Yes	YES	PanCancer, LUAD, LGGGBM
SOX9	Yes	No	YES	PanCancer, STAD, COADREAD
SPEN	Yes	Yes	YES	PanCancer, BRCA
SPOP	No	Yes	YES	PanCancer, PRAD, UCEC
SPTA1	Yes	No	YES	PanCancer
SRSF2	No	Yes	YES	PanCancer
STAG2	Yes	Yes	YES	PanCancer, KIRP, BLCA, LGGGBM
STK11	Yes	Yes	YES	PanCancer, CESC, LUAD
TAP2	No	No	YES	PanCancer, COADREAD
TBL1XR1	Yes	Yes	YES	PanCancer
TBX3	Yes	Yes	YES	PanCancer, BRCA
TCEAL6	No	No	YES	PanCancer
TCF12	Yes	Yes	YES	PanCancer, LGGGBM
TCF7L2	Yes	Yes	YES	PanCancer, COADREAD
TGFBR2	Yes	Yes	YES	PanCancer, PAAD, HNSC
TGIF1	No	No	YES	PanCancer, COADREAD
THRAP3	Yes	Yes	YES	PanCancer
TLE1	Yes	No	YES	PanCancer, UCEC
TP53	Yes	Yes	YES	PanCancer, PAAD, SARC, CESC, LIHC, BLCA, STAD, SKCM, PRAD, LUSC, LUAD, HNSC, KIRC, UCEC, OV, COADREAD, BRCA, LGGGBM
TPTE	No	No	YES	PanCancer, UCEC
TRAF3	Yes	No	YES	PanCancer
TRIM49C	No	No	YES	PanCancer, STAD
TRRAP	No	Yes	YES	PanCancer
TSC1	Yes	Yes	YES	PanCancer, BLCA
TSC2	Yes	Yes	YES	PanCancer, LIHC
TSPAN5	No	No	YES	PanCancer
TTN	No	No	YES	PanCancer
UBC	No	No	YES	PanCancer
UPF3A	No	No	YES	PanCancer, UCEC
USH2A	No	No	YES	PanCancer
VHL	Yes	Yes	YES	PanCancer, KIRC
YLPM1	No	No	YES	PanCancer
ZBTB7B	Yes	No	YES	PanCancer
ZDHHC11	No	No	YES	PanCancer
ZFHX3	Yes	Yes	YES	PanCancer, PRAD, UCEC
ZFP36L1	Yes	No	YES	PanCancer, BLCA, BRCA
ZFP36L2	Yes	No	YES	PanCancer, HNSC, COADREAD
ZNF679	No	No	YES	PanCancer
ZNF750	No	No	YES	PanCancer, CESC, HNSC
ZNF800	No	No	YES	PanCancer
ZNRF3	Yes	Yes	YES	PanCancer
ZWINT	No	No	YES	PanCancer
GNAS	No	Yes	NO	PAAD
PRSS1	No	No	NO	PAAD
GPX5	No	No	NO	SARC
ZNF234	No	No	NO	SARC
ATP1B1	No	No	NO	KIRP
MET	No	Yes	NO	KIRP
SAV1	No	No	NO	KIRP
SMARCB1	Yes	Yes	NO	KIRP
LATS1	Yes	Yes	NO	CESC
MAPK1	No	Yes	NO	CESC
MUC4	No	Yes	NO	CESC
SOCS3	No	No	NO	CESC
APOB	Yes	No	NO	LIHC
CDKN2A	Yes	Yes	NO	LIHC, LGGGBM
CREB3L3	No	No	NO	LIHC
CRIP3	No	No	NO	LIHC
HNF1A	Yes	Yes	NO	LIHC
IL6ST	Yes	Yes	NO	LIHC
IRX1	No	No	NO	LIHC
KRTAP3-3	No	No	NO	LIHC
NLGN1	No	No	NO	LIHC
RPS6KA3	No	No	NO	LIHC
ASXL2	Yes	Yes	NO	BLCA
C3orf70	Yes	No	NO	BLCA
EPS8	No	No	NO	BLCA
ERCC2	Yes	Yes	NO	BLCA
HES1	Yes	No	NO	BLCA
KMT2A	Yes	Yes	NO	BLCA
MARK2	Yes	No	NO	BLCA
NHLRC1	No	No	NO	BLCA
PDCL	No	No	NO	BLCA
RHOB	No	No	NO	BLCA
RXRA	No	No	NO	BLCA
SPTAN1	Yes	No	NO	BLCA
TXNIP	No	No	NO	BLCA
DCLK1	No	No	NO	STAD
DCSTAMP	No	No	NO	STAD
EDNRB	No	No	NO	STAD
EFNB3	No	No	NO	STAD
GPSM3	No	No	NO	STAD
MAP2K7	No	No	NO	STAD
MUC6	Yes	No	NO	STAD
PIGR	No	No	NO	STAD
C1orf173	No	No	NO	SKCM
FAM58A	No	No	NO	SKCM
KLF6	No	Yes	NO	SKCM
PSG4	No	No	NO	SKCM
PSG9	No	No	NO	SKCM
ZFX	No	No	NO	SKCM
ERF	Yes	No	NO	PRAD
ZMYM3	Yes	Yes	NO	PRAD
TG	No	No	NO	THCA
LPPR4	No	No	NO	LUAD
CSH2	No	No	NO	HNSC
CYLD	Yes	Yes	NO	HNSC
KRT5	No	No	NO	HNSC
RARG	No	No	NO	HNSC
ZBTB22	No	No	NO	HNSC
KDM5C	Yes	Yes	NO	KIRC
MAX	Yes	Yes	NO	KIRC
OR10G7	No	No	NO	KIRC
ACVR1	No	Yes	NO	UCEC
CCND1	Yes	Yes	NO	UCEC
DYRK1A	No	No	NO	UCEC
FOXD4	No	No	NO	UCEC
SIN3A	Yes	No	NO	UCEC
SMTNL2	No	No	NO	UCEC, BRCA
SOX17	No	No	NO	UCEC
SUMO3	No	No	NO	UCEC
TAF1	Yes	No	NO	UCEC
BRCA1	Yes	Yes	NO	OV, BRCA
TOP2A	No	No	NO	OV
AXIN2	Yes	Yes	NO	COADREAD
BCL9	No	Yes	NO	COADREAD
BCL9L	Yes	Yes	NO	COADREAD
HNRNPAB	No	No	NO	COADREAD
PCBP1	No	Yes	NO	COADREAD
PRKCI	No	No	NO	COADREAD
TNRC6B	No	No	NO	COADREAD
MYB	No	Yes	NO	BRCA
NCOR1	Yes	Yes	NO	BRCA
XBP1	No	No	NO	BRCA
CDKN2C	No	Yes	NO	LGGGBM
IDH2	Yes	Yes	NO	LGGGBM
LZTR1	No	Yes	NO	LGGGBM
MYT1	No	No	NO	LGGGBM
NIPBL	Yes	No	NO	LGGGBM
PDGFRA	No	Yes	NO	LGGGBM
PTPN11	Yes	Yes	NO	LGGGBM
QKI	No	Yes	NO	LGGGBM
ZBTB20	Yes	No	NO	LGGGBM
ZNF292	No	No	NO	LGGGBM

## Sheet: TableS2
Table S2. PanCancer gene pairs with ED. A total of 85 gene pairs identified from PanCancer analyses are demonstrated. Paired genes (context genes and their partner genes) are shown along the number of their harboring mutations and dNdS ratios. The values are shown as estimated in genomes with and without mutation contexts, respectively. The combined cdNS values with their signficance levels are s…
		Mutation numbers and dNdS ratios in genes with mutation contexts								Mutation numbers and dNdS ratios in genes without mutation contexts
Gene	Context genes	Mut (silent)	Mut (missense)	Mut (nonsense)	Mut (splicing)	Indels	dNdS (missense)	dNdS (truncating)	dNdS (indel)	Mut (silent)	Mut (missense)	Mut (nonsense)	Mut (splicing)	Indels	dNdS (missense)	dNdS (truncating)	dNdS (indel)	P (missense)	P (truncating)	P (indel)	ED type	cdNS
PGM5	ACVR2A	1	31	3	0	0	6.93595	7.20352	0	26	107	7	2	2	1.91494	1.66205	0.65078	0	0.62963	1	SYN (missense)	1.85679
PCBP1	APC	2	24	1	0	0	5.32406	5.3568	0	10	34	1	0	2	1.70141	1.12377	0.708366	0	1	1	SYN (missense)	1.6458
CCND1	ARID1A	3	23	6	0	6	4.55023	19.834	7.86246	18	25	0	1	2	1.0266	0.504414	1.45994	0	0	0.0701754	SYN (missense)	2.14807
PGM5	ARID1B	0	28	1	0	1	5.92056	2.20196	1.43369	27	110	9	2	1	1.91215	1.978	0.316813	0	1	1	SYN (missense)	1.63054
IDH1	ATRX	0	214	0	0	0	60.565	0	0	7	309	2	1	4	13.9344	1.22743	1.31691	0	1	1	SYN (missense)	2.11983
PTEN	CTNNB1	0	75	32	8	63	35.1114	142.517	180.94	16	352	155	46	192	8.57502	37.5992	68.958	0	0	0	SYN (missense)	2.03373
JAK1	EIF1AX	0	5	0	0	1	6.56791	0	5.98299	38	101	16	8	23	1.15616	2.43076	2.79057	0	1	1	SYN (missense)	2.5061
AMER1	ERBB4	2	37	4	0	3	3.70569	4.53484	2.83455	58	161	47	0	18	0.995225	3.31075	2.80132	0	0.535714	0.728814	SYN (missense)	1.89665
TSPAN5	FLG	0	20	0	0	1	5.32728	0	1.54198	3	13	0	0	3	1.3211	0	2.28026	0	1	0	SYN (missense)	2.01166
CASP8	HRAS	0	15	6	3	1	19.8927	97.519	14.1875	16	105	45	9	26	2.77623	11.4344	7.46956	0	0	0.675	SYN (missense)	2.84104
ATRX	IDH1	6	38	57	11	109	3.84155	53.4422	149.574	71	272	46	11	57	1.06107	1.59563	3.73084	0	0	0	SYN (missense)	1.85617
CIC	IDH1	4	63	8	3	44	10.2444	32.289	53.6017	57	149	18	2	35	1.14573	2.43593	2.25035	0	0	0	SYN (missense)	3.16049
SMARCA4	IDH1	4	30	2	0	3	5.27734	4.17635	6.15765	93	278	23	13	19	1.48242	2.08035	1.82737	0	0.229885	0.0135135	SYN (missense)	1.83185
TP53	IDH1	4	279	25	9	48	142.275	182.576	403.709	87	2465	498	258	443	14.2722	42.7439	175.29	0	0.12	0	SYN (missense)	3.3174
ZBTB20	IDH1	3	14	1	0	6	4.91949	7.14973	26.9096	62	125	4	0	8	1.10617	0.619221	1.70539	0	0.0869565	0	SYN (missense)	2.15294
FGFR3	KDM6A	6	38	0	0	2	6.70507	0	5.79718	45	102	3	0	2	1.36304	0.483676	0.546304	0	1	0.0769231	SYN (missense)	2.29843
PCBP1	KRAS	0	23	0	0	0	10.0393	0	0	12	35	2	0	2	1.53004	1.94533	0.695726	0	1	1	SYN (missense)	2.71401
TG	NRAS	3	44	3	0	4	4.5151	2.55324	6.45338	160	434	25	14	33	1.16867	0.925626	1.8285	0	0.269841	0.0454545	SYN (missense)	1.94989
CCND1	PIK3CA	3	20	3	0	3	4.10581	10.1926	4.99906	18	28	3	1	5	1.13874	2.0131	3.24162	0	0.0833333	0.375	SYN (missense)	1.85023
PTEN	PIK3R1	0	85	40	10	74	39.7918	174.819	165.904	16	342	147	44	181	8.3172	35.7158	66.0231	0	0	0.01	SYN (missense)	2.2583
CCND1	PTEN	2	23	4	0	7	6.9224	20.5841	12.7319	19	25	2	1	1	0.947703	1.41991	0.630643	0	0	0	SYN (missense)	2.86876
MAX	PTEN	1	15	0	0	0	6.39564	0	0	6	24	3	1	5	1.87336	2.26977	4.95718	0	1	1	SYN (missense)	1.77146
PIK3R1	PTEN	3	41	19	10	98	5.16451	23.9277	52.9919	22	82	17	11	83	1.4493	3.49131	18.2397	0	0	0	SYN (missense)	1.83328
KRAS	STK11	0	46	0	0	0	123.744	0	0	17	729	3	0	2	25.0779	0.857475	1.451	0	1	1	SYN (missense)	2.30287
PRKCI	TP53	2	42	4	0	5	3.28237	2.14799	3.08072	12	34	7	2	7	1.08849	2.00721	2.67613	0	0.47	0.42	SYN (missense)	1.59241
ELAVL1	TRRAP	1	22	0	0	3	4.9397	0	4.35079	14	37	5	4	6	1.45085	4.59156	3.06812	0	1	1	SYN (missense)	1.76752
AMER1	USH2A	7	76	9	0	5	3.07407	4.03871	2.37671	53	122	42	0	15	0.852188	3.38497	2.74394	0	0.43	0.41573	SYN (missense)	1.8509
CAMK1D	USH2A	1	27	0	0	2	4.53592	0	2.69185	15	37	1	0	4	1.37189	0.330552	2.25894	0	1	0.96	SYN (missense)	1.72524
TCF7L2	KRAS	3	22	7	1	9	3.34536	10.7327	8.92376	33	61	7	2	12	0.977831	1.32458	2.89217	0	0	0.0357143	SYN (missense)	1.77451
PBRM1	VHL	1	17	26	5	46	9.34483	138.056	144.793	37	146	56	21	71	1.26264	5.2478	6.22207	0	0	0	SYN (missense)	2.88772
KRAS	BRAF	3	19	0	0	0	7.29198	0	0	14	756	3	0	2	32.7759	1.07041	1.60788	0	1	1	ANT (missense)	-2.16825
NRAS	BRAF	1	13	1	0	1	7.46583	4.42606	3.83077	3	256	3	3	1	27.4245	5.49259	0.713058	0	0	1	ANT (missense)	-1.87709
IDH1	EGFR	0	7	0	0	1	3.57655	0	2.39509	7	516	2	1	3	22.6788	1.19312	0.952967	0	1	1	ANT (missense)	-2.6647
EGFR	FUBP1	2	2	1	1	0	0.448961	4.23148	0	80	340	10	1	16	2.13422	0.63325	1.92725	0	0.833333	1	ANT (missense)	-2.24905
BRAF	KRAS	3	14	3	2	2	2.01659	4.44609	1.79084	24	733	4	5	8	12.0579	0.981341	1.75567	0	0.0410959	0.915254	ANT (missense)	-2.57998
IDH1	NF1	0	23	0	0	0	5.96481	0	0	7	500	2	1	4	22.5224	1.23012	1.34249	0	1	1	ANT (missense)	-1.91681
KRAS	NRAS	0	4	1	0	0	5.26366	11.5581	0	17	771	2	0	2	27.302	0.583465	1.44748	0	1	1	ANT (missense)	-2.37487
IDH1	PTEN	2	16	0	0	3	2.823	0	2.90609	5	507	2	1	1	27.8651	1.48896	0.375672	0	1	0.0769231	ANT (missense)	-3.30316
IDH1	RB1	0	10	1	0	2	3.45932	3.1975	5.63391	7	513	1	1	3	22.9484	0.808076	0.942278	0	1	0.235294	ANT (missense)	-2.72983
IDH1	SPTA1	2	19	0	1	1	2.77608	1.28242	1.15516	5	504	2	0	3	27.6191	1.00162	1.07305	0	1	1	ANT (missense)	-3.31455
IDH1	IDH2	1	1	0	0	0	1.92435	0	0	6	522	2	1	4	24.7951	1.28885	1.1947	0	1	1	ANT (missense)	-3.68761
SOX9	APC	8	19	10	1	29	1.93086	22.527	41.1007	18	52	7	0	26	1.63321	3.74367	9.66381	0.37	0	0	SYN (indels)	2.0885
SOX17	ARID1A	8	17	0	0	6	1.44595	0	6.30594	15	47	1	0	1	1.61784	0.802294	0.575885	0.55	1	0	SYN (indels)	3.45286
BMPR2	BRAF	7	22	10	2	9	1.53515	7.75171	7.65685	29	79	14	4	11	0.96263	2.05673	1.99873	0.26	0.0941176	0	SYN (indels)	1.93767
DCSTAMP	EGFR	8	12	1	0	5	2.07172	1.8101	13.6723	47	112	12	1	3	1.21138	1.52043	0.967372	0.602041	1	0	SYN (indels)	3.82105
ATRX	IDH1	6	38	57	11	109	3.84155	53.4422	149.574	71	272	46	11	57	1.06107	1.59563	3.73084	0	0	0	SYN (indels)	5.32521
CIC	IDH1	4	63	8	3	44	10.2444	32.289	53.6017	57	149	18	2	35	1.14573	2.43593	2.25035	0	0	0	SYN (indels)	4.57406
FUBP1	IDH1	2	5	10	6	25	2.43633	54.2123	80.6496	20	61	11	3	17	0.92945	1.37804	3.10798	0.0721649	0	0	SYN (indels)	4.69762
NIPBL	IDH1	1	14	4	2	10	2.32712	7.70225	9.81604	73	242	35	14	34	0.97277	1.41885	1.74212	0	0.0106383	0	SYN (indels)	2.4943
NOTCH1	IDH1	9	24	2	3	14	2.67079	9.14675	22.5279	116	287	42	11	38	1.39204	3.83237	2.7141	0.06	0.0947368	0	SYN (indels)	3.05317
TCF12	IDH1	1	2	0	3	16	0.974806	11.2455	58.3855	9	71	7	5	14	2.07011	2.46363	2.70077	0.367347	0	0	SYN (indels)	4.43417
ZNF292	IDH1	2	10	0	0	10	1.7347	0	10.3976	71	215	33	0	45	0.973086	1.44763	2.36378	0.06	1	0	SYN (indels)	2.13708
TNRC6B	KMT2B	15	25	5	0	14	0.910067	1.56027	3.518	47	127	23	4	7	0.97005	1.74686	0.682805	0.313131	0.118421	0	SYN (indels)	2.36521
APC	KRAS	7	35	182	7	97	1.47738	65.3817	23.6949	55	254	236	17	119	1.28862	11.0779	6.82606	0.3	0	0	SYN (indels)	1.79545
HNRNPAB	KRAS	2	3	1	0	6	0.929098	2.90843	10.1727	7	20	3	1	3	1.15674	1.95844	1.1304	0.445783	1	0	SYN (indels)	3.1698
SMAD4	KRAS	4	49	13	1	19	8.04943	19.5353	22.4228	10	128	30	1	20	4.01868	8.00745	5.49497	0.01	0.02	0	SYN (indels)	2.02878
TGIF1	KRAS	2	2	2	2	11	0.545613	19.2822	15.1343	8	27	3	0	8	1.25885	2.4676	2.48813	0.215054	0	0	SYN (indels)	2.60469
VHL	PBRM1	7	29	21	8	30	10.5558	142.403	134.165	13	56	11	7	37	2.5706	10.6118	27.53	0.0306122	0	0	SYN (indels)	2.28493
ARID5B	PIK3R1	5	15	5	0	13	2.07287	8.81913	10.1129	52	119	10	2	20	1.05258	1.24909	2.64435	0.212121	0.0909091	0	SYN (indels)	1.93521
ADAMTSL4	PTEN	14	28	0	0	10	1.24419	0	4.41684	48	105	2	0	7	0.933607	0.181718	1.2183	0.52	1	0	SYN (indels)	1.85814
ARID5B	PTEN	12	33	8	1	21	1.83897	6.59253	7.88405	45	101	7	1	11	1.02899	0.948404	1.71953	0.21	0	0	SYN (indels)	2.19692
CCND1	PTEN	2	23	4	0	7	6.9224	20.5841	12.7319	19	25	2	1	1	0.947703	1.41991	0.630643	0	0	0	SYN (indels)	4.33548
TLE1	PTEN	6	15	1	1	13	1.27697	1.89124	7.11045	22	72	9	2	9	1.50699	2.37431	2.02459	0.53	0.2	0	SYN (indels)	1.81231
AJUBA	TP53	3	22	11	3	15	2.096	15.5034	9.60313	9	20	4	0	7	1.01164	2.59948	2.67418	0.01	0	0	SYN (indels)	1.84441
ATRX	TP53	36	172	79	14	130	1.32264	5.12762	20.2737	41	138	24	8	35	0.999597	1.67292	3.40198	0.1	0	0	SYN (indels)	2.57516
CDKN2A	TP53	44	234	99	32	95	4.52819	38.8117	223.828	36	88	33	18	26	2.14204	17.9264	43.1028	0	0.01	0	SYN (indels)	2.37654
AXIN2	TTN	21	57	5	1	20	1.29749	1.86009	4.18583	15	28	5	0	3	0.973677	2.27053	1.34032	0.2	0.357895	0	SYN (indels)	1.64294
BMPR2	TTN	21	67	18	5	15	1.14259	3.63377	3.39084	15	34	6	1	2	0.98605	1.94104	0.914708	0.45	0.17	0	SYN (indels)	1.89026
ERBB4	TTN	64	256	19	11	12	1.51468	1.36579	1.5372	21	111	6	3	1	1.88405	1.22752	0.272339	0.18	0.41	0	SYN (indels)	2.49683
MLH1	TTN	19	51	17	7	12	1.16244	3.891	3.24426	7	17	4	2	1	0.926325	2.38535	0.48328	0.32	0.12	0	SYN (indels)	2.74696
TAP2	TTN	16	33	10	5	10	1.04635	4.5052	3.30344	7	9	0	0	1	0.609637	0	0.636592	0.1	0	0	SYN (indels)	2.37553
PBRM1	VHL	1	17	26	5	46	9.34483	138.056	144.793	37	146	56	21	71	1.26264	5.2478	6.22207	0	0	0	SYN (indels)	4.54045
CIC	ATRX	9	18	1	0	3	0.955898	0.862283	1.10801	52	194	25	5	73	1.6351	4.0129	5.15312	0.08	0	0	ANT (indels)	-2.21747
ATRX	CIC	5	13	3	1	4	0.800032	1.74615	1.39494	72	297	100	21	154	1.14017	3.34636	11.2111	0.09	0.104167	0	ANT (indels)	-3.00666
ATRX	EGFR	7	20	4	1	2	1.26128	2.30801	1.20564	70	290	99	21	154	1.14862	3.41621	10.5291	0.63	0.112245	0	ANT (indels)	-3.12652
FUBP1	EGFR	0	2	1	0	1	0.761043	2.56729	1.56447	22	64	20	9	39	0.912183	2.66962	7.41842	0.252632	0.0149254	0	ANT (indels)	-2.24543
MAP3K1	FLG	9	32	6	2	8	1.22553	2.97508	2.26953	27	104	39	5	91	1.42529	5.78937	11.56	0.34	0.17	0	ANT (indels)	-2.34868
TP53	GATA3	4	51	10	6	5	17.2457	54.9915	17.774	87	2693	513	261	471	15.6788	44.0382	193.649	1	0.99	0	ANT (indels)	-3.44561
EGFR	KMT2C	19	37	1	1	1	1.12803	0.561413	0.424333	63	305	10	1	16	2.43504	0.805594	2.30468	0	0	0	ANT (indels)	-2.4413
EGFR	KRAS	5	12	2	0	1	0.993907	1.5485	0.540841	77	330	9	2	16	2.17901	0.665161	2.158	0	0.214286	0	ANT (indels)	-1.99642
ATRX	PTEN	14	55	5	0	12	1.37983	0.853376	2.38155	63	255	98	22	148	1.11366	3.80482	12.4672	0.53	0	0	ANT (indels)	-2.38817
CDH1	TP53	11	51	6	1	14	1.80092	2.63265	5.22962	23	74	30	21	74	1.53973	11.8737	20.2363	0.25	0	0	ANT (indels)	-1.95216
GATA3	TP53	24	49	2	0	14	1.30162	0.783319	9.91966	20	49	4	3	77	1.54895	3.61753	37.5346	0.25	0.02	0	ANT (indels)	-1.91986
MAP3K1	TP53	12	50	8	4	13	1.36713	3.06335	3.12391	24	86	37	3	86	1.40973	6.4991	12.0196	0.44	0.06	0	ANT (indels)	-1.94396
MAP3K1	TTN	23	78	21	3	21	1.2389	3.63498	2.89534	13	58	24	4	78	1.67722	7.97514	20.4555	0.19	0.01	0	ANT (indels)	-2.82069

## Sheet: TableS3
Table S3. Tumor type-specific gene pairs with ED. A total of 3870 gene pairs identified from tumor type-specific analyses are demonstrated. Paired genes (context genes and their partner genes) are shown along the number of their harboring mutations and dNdS ratios. The values are shown as estimated in genomes with and without mutation contexts, respectively. The combined cdNS values with their si…
		Mutation numbers and dNdS ratios in genes with mutation contexts								Mutation numbers and dNdS ratios in genes without mutation contexts
Gene	Context genes	Mut (silent)	Mut (missense)	Mut (nonsense)	Mut (splicing)	Indels	dNdS (missense)	dNdS (truncating)	dNdS (indel)	Mut (silent)	Mut (missense)	Mut (nonsense)	Mut (splicing)	Indels	dNdS (missense)	dNdS (truncating)	dNdS (indel)	P (missense)	P (truncating)	P (indel)	FDR (missense)	FDR (truncating)	FDR (indel)	Tumor type	ED type
C1orf173	KMT2C	0	4	0	0	0	31.9255	0	0	1	4	0	0	0	1.2589	0	0	0.00724932	1	1	1	1	1	ESCA	SYN-missense
CSMD3	TP53	3	37	2	0	0	3.95589	1.82899	0	0	2	1	0	0	1.05715	4.0953	0	0.0108556	0.820073	1	1	1	1	ESCA	SYN-missense
C1orf173	MUC6	0	3	0	0	0	31.2258	0	0	1	5	0	0	0	1.53723	0	0	0.021546	1	1	1	1	1	ESCA	SYN-missense
CDH10	C1orf173	0	3	0	0	0	85.5963	0	0	5	3	1	0	0	0.739403	2.66862	0	0.0204504	1	1	1	1	1	ESCA	SYN-missense
TTN	ZNF750	0	3	2	1	0	4.39253	40.6994	0	27	100	5	0	7	1.20706	0.68245	0.894768	0.0560178	1.587e-06	1	1	0.00948706	1	ESCA	SYN-truncating
KMT2D	TP53	4	7	5	0	5	1.05123	9.03131	11.102	0	3	2	1	1	2.29805	30.4375	2.26785	0.256603	0.168465	0.0111019	1	1	1	ESCA	SYN-indel
NOTCH1	TP53	2	7	1	1	5	2.98027	13.522	24.6368	0	0	1	1	1	0	61.2775	4.91368	0	0.178871	0.00615223	0	1	1	ESCA	SYN-indel
CDKN2A	MUC6	0	1	0	0	3	127.585	0	22932.2	2	8	1	3	2	14.9581	119.53	103.735	0.43157	1	0.00323934	1	1	1	ESCA	SYN-indel
NOTCH1	BCHE	2	1	0	0	1	1.07714	0	5.62876	0	6	2	2	5	3.85058	40.6936	23.5173	8.11098e-05	1	0.000559618	0.484793	1	1	ESCA	ANT-missense
TRRAP	BCHE	1	1	0	0	0	0.927265	0	0	1	13	0	0	0	3.88478	0	0	0.000797539	1	1	1	1	1	ESCA	ANT-missense
TP53	CREBBP	0	1	3	0	5	8.78684	310.913	174.384	0	104	26	15	25	183.372	751.131	857.423	0.000189478	0.104149	0.0116563	1	1	1	ESCA	ANT-missense
CSMD3	SPTA1	2	2	1	0	0	0.797629	3.23226	0	1	37	2	0	0	5.59503	2.5619	0	0.000994703	0.987404	1	1	1	1	ESCA	ANT-missense
TP53	ERBB4	0	11	0	1	0	63.8653	66.817	0	0	94	29	14	30	170.619	809.322	1270.19	0.0703447	0.000465374	1	1	1	1	ESCA	ANT-truncating
KMT2D	BCHE	0	1	1	0	1	0.706935	9.59823	2.59789	4	9	6	1	5	1.34253	12.5933	9.73674	0.0123795	0.014549	6.61723e-05	1	1	0.394453	ESCA	ANT-indel
NOTCH1	BCHE	2	1	0	0	1	1.07714	0	5.62876	0	6	2	2	5	3.85058	40.6936	23.5173	8.11098e-05	1	0.000559618	0.484793	1	1	ESCA	ANT-indel
TP53	BCHE	0	4	0	0	1	35.7896	0	36.5155	0	101	29	15	29	175.106	785.022	937.783	0.0102776	1	0.000367886	1	1	1	ESCA	ANT-indel
NOTCH1	CDK12	0	0	1	0	1	0	36.093	6.7999	2	7	1	2	5	2.71029	18.7254	23.1064	1	1	1.43432e-31	1	1	8.57153e-28	ESCA	ANT-indel
ARID1A	ERBB2	0	1	0	0	1	1.93395	0	4.6476	2	2	4	0	5	0.871828	23.4079	19.6397	0.998774	1	1.06034e-05	1	1	0.06326	ESCA	ANT-indel
NOTCH1	ERBB4	0	0	1	0	1	0	29.3744	4.42386	2	7	1	2	5	3.04975	20.849	38.7188	1	0.916048	3.03821e-05	1	1	0.181229	ESCA	ANT-indel
TP53	KEAP1	0	5	0	1	1	84.3684	204.207	55.8165	0	100	29	14	30	159.121	715.596	743.888	0.161588	0.0148326	9.38291e-05	1	1	0.559221	ESCA	ANT-indel
MUC6	KMT2B	0	0	0	0	1	0	0	5.93375	2	2	0	0	6	0.5879	0	31.9186	1	1	0.000352772	1	1	1	ESCA	ANT-indel
TP53	PTEN	0	3	0	0	1	66.495	0	82.6287	0	102	29	15	29	157.753	714.49	623.205	0.107069	1	0.000311385	1	1	1	ESCA	ANT-indel
TP53	TSC2	0	2	1	0	1	28.5969	178.037	45.1322	0	103	28	15	29	166.813	725.886	856.781	0.0211568	0.0154817	1.36836e-07	1	1	0.000817046	ESCA	ANT-indel
ARID1A	LZTR1	0	0	0	0	1	0	0	5.11823	2	3	4	0	5	1.2998	23.1628	24.8708	1	1	4.06896e-06	1	1	0.0242835	ESCA	ANT-indel
TP53	LZTR1	0	3	1	0	1	26.3558	111.222	29.6961	0	102	28	15	29	176.358	763.325	1213.39	0.00335393	0.00503751	6.9455e-07	1	1	0.00414646	ESCA	ANT-indel
TP53	KRAS	0	60	11	3	18	857.948	1945.13	1752.35	0	8	6	1	2	175.985	1650.66	841.542	0.00533925	0.365591	0.157804	1	1	1	PAAD	SYN-missense
FLG	TP53	0	6	1	0	0	5.51728	11.1408	0	1	1	0	0	0	0.780855	0	0	0.0257835	1	1	1	1	1	PAAD	SYN-missense
CDKN2A	TTN	3	7	1	0	4	29.4832	59.1843	4837.14	0	16	11	0	19	136.057	1350.51	12520.1	0.00383468	4.91399e-05	0.201822	1	0.014742	1	PAAD	ANT-truncating
CSMD3	NOTCH1	0	3	0	0	0	21.8816	0	0	3	10	2	0	0	1.35032	2.13998	0	0.0777765	1	1	1	1	1	SARC	SYN-missense
TP53	KMT2D	0	1	2	0	2	5.63101	126.813	357.518	2	52	7	10	16	103.207	338.01	1316.97	0.000193694	0.0151864	0.000114779	0.11486	1	0.0687524	SARC	ANT-missense
TTN	PTEN	0	1	0	0	0	0.0449293	0	0	9	41	1	1	1	1.10599	0.612299	0.191006	0.000495787	1	1	0.290035	1	1	SARC	ANT-missense
NOTCH1	TTN	0	1	0	2	0	0.77708	17.6443	0	0	4	0	0	0	4.0378	0	0	0.000734396	1	1	0.426684	1	1	SARC	ANT-missense
PIK3CA	TTN	0	1	0	0	0	2.23898	0	0	0	5	0	0	1	12.758	0	29.3035	0.000287827	1	1	0.169818	1	1	SARC	ANT-missense
TP53	TTN	1	5	3	3	3	14.1663	183.743	299.722	1	48	6	7	15	156.949	419.092	1192.59	2.32151e-05	0.084357	0.0512406	0.0138362	1	1	SARC	ANT-missense
TP53	USH2A	1	3	1	0	3	12.2308	44.8618	565.634	1	50	8	10	15	120.82	435.059	1303.78	0.00193982	0.000287976	0.0403003	1	0.171634	1	SARC	ANT-truncating
TP53	KMT2D	0	1	2	0	2	5.63101	126.813	357.518	2	52	7	10	16	103.207	338.01	1316.97	0.000193694	0.0151864	0.000114779	0.11486	1	0.0687524	SARC	ANT-indel
TTN	TP53	0	3	0	0	0	22266.6	0	0	13	49	7	1	4	1.3424	2.17324	1.03149	1.11022e-16	1	1	3.41505e-13	1	1	KIRP	SYN-missense
NF2	BAP1	0	0	2	1	0	0	378.501	0	1	1	0	1	4	1.2515	9.82123	31.4876	1	0.0188014	1	1	1	1	KIRP	SYN-truncating
PBRM1	SETD2	0	1	2	2	4	6.68434	244.304	153.646	0	2	1	0	1	0.969639	4.24459	2.65195	0.829486	2.00296e-05	3.03598e-08	1	0.061671	9.3417e-05	KIRP	SYN-truncating
SETD2	PBRM1	0	1	1	1	5	6.33262	125.764	178.015	0	3	1	0	5	1.02796	3.25662	9.24558	0.813119	1	1.08407e-05	1	1	0.0333351	KIRP	SYN-indel
PBRM1	SETD2	0	1	2	2	4	6.68434	244.304	153.646	0	2	1	0	1	0.969639	4.24459	2.65195	0.829486	2.00296e-05	3.03598e-08	1	0.061671	9.3417e-05	KIRP	SYN-indel
MUC4	AKT1	0	5	1	0	0	92.6014	179.421	0	13	59	12	0	1	2.23505	4.48083	1.63353	0.00256735	0.0283209	1	1	1	1	CESC	SYN-missense
CDH10	CSMD3	1	5	0	0	0	7.9019	0	0	5	3	0	1	0	0.713265	2.38377	0	0.0147966	1	1	1	1	1	CESC	SYN-missense
POTEG	CUL1	0	3	0	0	0	127.694	0	0	0	4	0	0	0	4.64162	0	0	0.0135127	1	1	1	1	1	CESC	SYN-missense
ARID1A	KMT2C	2	7	0	0	2	2.49031	0	26.1157	1	1	8	0	1	0.31476	26.3008	3.38147	0.000865101	1	0.157798	1	1	1	CESC	SYN-missense
BCL9	KMT2C	0	5	1	0	1	3.34878	7.03816	20.9182	0	1	0	0	1	0.493917	0	7.88001	0.00782729	1	0.59565	1	1	1	CESC	SYN-missense
CTNND1	KMT2C	1	5	0	0	0	3.47467	0	0	2	1	0	0	0	0.468383	0	0	0.00204855	1	1	1	1	1	CESC	SYN-missense
EPHA2	KMT2C	0	8	0	1	1	7.30726	13.5905	30.553	1	3	1	0	1	1.63085	8.09469	8.59212	0.0178155	0.995235	0.539908	1	1	1	CESC	SYN-missense
MBD6	KMT2C	0	7	1	0	0	6.9868	9.9448	0	2	1	1	0	0	0.55978	6.40266	0	0.000382002	0.995944	1	1	1	1	CESC	SYN-missense
RB1	KMT2C	0	5	3	2	2	4.32261	29.3001	64.2632	1	2	5	1	3	1.14883	21.705	32.775	0.00786121	0.400632	0.48485	1	1	1	CESC	SYN-missense
SPEN	KMT2C	1	13	6	0	0	2.9256	14.2716	0	5	4	2	0	1	0.50433	2.70094	2.77579	0.0135073	0.038139	1	1	1	1	CESC	SYN-missense
CTNND1	KMT2D	1	5	0	0	0	4.52678	0	0	2	1	0	0	0	0.405256	0	0	0.00129293	1	1	1	1	1	CESC	SYN-missense
CDH10	TTN	2	7	0	0	0	3.01027	0	0	4	1	0	1	0	0.479964	4.82128	0	0.0118195	1	1	1	1	1	CESC	SYN-missense
AMER1	USH2A	0	6	0	0	0	5.33853	0	0	3	2	0	0	0	0.423861	0	0	0.00183823	1	1	1	1	1	CESC	SYN-missense
USH2A	ERF	0	3	1	0	0	13.4963	33.3272	0	11	29	2	0	1	1.31847	0.711031	1.74417	0.0366418	1	1	1	1	1	CESC	SYN-missense
MTOR	TOP2A	0	3	0	0	0	78.5428	0	0	5	8	0	0	1	1.04503	0	3.3373	0.00135356	1	1	1	1	1	CESC	SYN-missense
CDKN2A	ZNF292	0	3	0	0	0	328.311	0	0	0	4	0	1	0	7.8763	36.678	0	0.0611338	1	1	1	1	1	CESC	SYN-missense
RB1	ERF	0	1	2	1	0	17.5637	378.945	0	1	6	6	2	5	2.18049	18.7537	38.6457	1	0.0931849	1	1	1	1	CESC	SYN-truncating
EP300	ATM	1	1	2	0	1	0.76317	11.4259	37.0434	1	20	15	2	2	4.05197	24.4487	6.15555	0.000278803	0.0134346	1	1	1	1	CESC	ANT-missense
MGA	CHD4	1	1	0	0	0	0.543981	0	0	1	14	1	0	0	2.23945	1.33845	0	0.000138804	1	1	1	1	1	CESC	ANT-missense
NOTCH1	CHD4	3	1	0	0	0	0.477002	0	0	0	15	2	0	3	3.68364	8.76742	11.173	7.39024e-05	1	1	1	1	1	CESC	ANT-missense
TP53	CREBBP	3	1	0	0	0	2.06545	0	0	0	19	5	0	1	17.8244	43.3077	31.7967	0.000705563	1	1	1	1	1	CESC	ANT-missense
EP300	HLA-A	1	1	2	0	0	0.682572	10.0596	0	1	20	15	2	3	4.13496	25.0136	9.20312	0.000849301	0.0222701	1	1	1	1	CESC	ANT-missense
TAF1	HLA-A	0	1	0	0	0	0.720264	0	0	2	20	0	0	0	3.05101	0	0	0.000621862	1	1	1	1	1	CESC	ANT-missense
CUX1	KMT2C	4	1	1	1	0	0.379386	7.06825	0	1	5	0	0	0	1.85508	0	0	0.000469027	0	1	1	0	1	CESC	ANT-missense
TP53	TSC2	2	1	0	0	0	3.30533	0	0	1	19	5	0	1	14.8576	35.8294	31.024	0.000450583	1	1	1	1	1	CESC	ANT-missense
KRAS	TTN	0	2	0	0	0	6.4564	0	0	0	14	0	0	0	75.5602	0	0	2.25639e-05	1	1	0.476956	1	1	CESC	ANT-missense
CUL1	USH2A	2	1	0	0	0	1.05747	0	0	0	7	0	0	0	4.69383	0	0	0.000137366	1	1	1	1	1	CESC	ANT-missense
NF1	USH2A	4	1	3	1	0	0.295413	9.46151	0	3	8	4	0	0	1.38172	5.50252	0	0.000164472	0.797385	1	1	1	1	CESC	ANT-missense
TP53	YLPM1	2	1	0	0	0	4.23745	0	0	1	19	5	0	1	14.3791	35.1791	22.0295	0.000392605	1	1	1	1	1	CESC	ANT-missense
TP53	LATS1	3	1	0	0	0	2.61761	0	0	0	19	5	0	1	16.8499	41.4352	22.4257	0.000210211	1	1	1	1	1	CESC	ANT-missense
FLG	KMT2C	1	13	1	0	0	1.51782	0.852553	0	4	29	6	0	0	2.19675	3.93883	0	0.197764	0.000939891	1	1	1	1	CESC	ANT-truncating
EP300	MTOR	1	0	1	0	0	0	6.39633	0	1	21	16	2	3	4.09536	24.8251	12.4523	1	8.24044e-05	1	1	1	1	CESC	ANT-truncating
KMT2C	KMT2A	3	4	1	0	1	1.23056	2.19896	14.082	3	31	30	0	6	2.35738	16.5902	10.4405	0.0451982	8.73171e-05	0.83919	1	1	1	CESC	ANT-truncating
KMT2C	NSD1	2	4	3	0	1	1.58063	8.80327	3.73729	4	31	28	0	6	2.14713	14.015	15.9323	0.213588	0.175475	2.46893e-07	1	1	0.0052213	CESC	ANT-indel
ZNF750	TAF1	1	0	0	0	1	0	0	29.8275	2	3	3	0	6	1.27523	18.5395	108.944	1	1	0.000531578	1	1	1	CESC	ANT-indel
ASXL2	ALB	0	3	0	0	0	11.0352	0	0	0	3	0	0	0	1.44717	0	0	0.00183393	1	1	1	1	1	LIHC	SYN-missense
JAK1	ARID2	0	3	0	0	0	36.4135	0	0	1	8	0	0	0	3.78973	0	0	0.0187668	1	1	1	1	1	LIHC	SYN-missense
RPS6KA3	AXIN1	0	3	1	0	0	58.8334	138.571	0	1	5	3	2	2	3.41099	23.4638	16.5542	0.00132854	0.0720721	1	1	1	1	LIHC	SYN-missense
SMARCA4	MGA	0	3	0	0	0	39.5955	0	0	0	7	0	1	0	2.63653	3.51396	0	0.00996012	1	1	1	1	1	LIHC	SYN-missense
TG	NFE2L2	0	3	0	0	0	25.8016	0	0	0	11	2	1	0	2.50402	6.24163	0	0.00937091	1	1	1	1	1	LIHC	SYN-missense
CTNNB1	PGR	0	3	0	0	0	1999.42	0	0	0	96	0	0	2	67.0209	0	13.5432	2.50614e-06	1	1	0.0311263	1	1	LIHC	SYN-missense
AMER1	TP53	1	6	0	0	0	6.84982	0	0	0	1	0	0	0	0.580524	0	0	0.000550965	1	1	1	1	1	LIHC	SYN-missense
KANSL1	TP53	0	4	0	0	1	6.10748	0	15.5338	0	1	0	0	1	0.749584	0	7.97738	0.00201229	1	0.799078	1	1	1	LIHC	SYN-missense
MUC4	ZFHX3	0	4	0	0	0	12.6094	0	0	13	13	0	0	0	0.595985	0	0	0.0123922	1	1	1	1	1	LIHC	SYN-missense
NLGN1	CRIP3	0	4	0	0	0	86.4627	0	0	0	6	0	0	4	2.46685	0	19.8648	0.0365128	1	1	1	1	1	LIHC	SYN-missense
CDKN1A	NLGN1	0	4	0	0	1	310.62	0	631.638	1	4	0	0	2	11.9496	0	45.0839	0.0214111	1	0.966841	1	1	1	LIHC	SYN-missense
CRIP3	NLGN1	0	6	0	0	0	327.373	0	0	0	4	0	0	1	8.044	0	27.8641	0.0119056	1	1	1	1	1	LIHC	SYN-missense
CRIP3	RPS6KA3	0	3	0	0	0	224.657	0	0	0	7	0	0	1	13.7918	0	28.8295	0.059934	1	1	1	1	1	LIHC	SYN-missense
ARID1A	AXIN1	0	0	3	0	3	0	173.739	142.619	3	9	3	1	12	2.05239	12.1705	31.5914	1	0.00123983	0.0444208	1	1	1	LIHC	SYN-truncating
TSC2	RB1	0	0	3	0	0	0	181.828	0	0	1	3	0	7	0.398293	11.4067	22.7211	1	0.000140484	1	1	1	1	LIHC	SYN-truncating
ARID1A	RPS6KA3	0	0	3	0	3	0	286.854	205.821	3	9	3	1	12	1.99507	11.8133	31.2772	1	0.000494422	0.0306421	1	1	1	LIHC	SYN-truncating
TP53	ATRX	0	1	0	0	1	13.8082	0	172.466	2	67	13	9	22	65.8171	197.018	331.904	0.00033504	1	0.00601773	1	1	1	LIHC	ANT-missense
CTNNB1	BAP1	0	1	0	0	0	8.35496	0	0	0	98	0	0	2	73.248	0	15.0532	0.000159923	1	1	1	1	1	LIHC	ANT-missense
CSMD3	KMT2D	4	1	1	0	0	0.331433	2.60748	0	11	26	2	1	1	1.25351	1.23507	1.22801	0.000883133	0.99973	1	1	1	1	LIHC	ANT-missense
ALB	KMT2D	0	1	0	0	1	4.14448	0	53.9877	1	17	0	2	26	9.14313	7.73657	189.382	0.0165086	1	0.00036583	1	1	1	LIHC	ANT-indel
PGR	ACTB	0	3	0	0	0	8.52757	0	0	1	3	0	0	0	0.623303	0	0	0.00657636	1	1	1	1	1	BLCA	SYN-missense
JAK1	APC	0	4	1	0	0	4.82167	12.75	0	0	2	1	1	0	0.430292	4.32833	0	0.000520417	0.999918	1	1	1	1	BLCA	SYN-missense
KMT2A	ARID1A	3	20	4	0	1	2.27183	3.96173	4.82407	7	13	12	2	5	0.676218	6.22507	8.43905	0.0143512	0.235093	0.15807	1	1	1	BLCA	SYN-missense
RPS6KA3	ARID1A	0	5	0	0	0	4.06868	0	0	0	1	1	0	1	0.421199	3.06863	10.8753	0.000780893	1	1	1	1	1	BLCA	SYN-missense
FOXQ1	ARID1B	0	3	0	0	1	28.5474	0	10299.2	5	3	2	0	4	1.43872	22.7716	144.067	0.00558652	1	0.000190275	1	1	1	BLCA	SYN-missense
RPS6KA3	ARID1B	0	4	0	0	0	10.1574	0	0	0	2	1	0	1	0.651315	2.39873	8.82634	4.45064e-07	1	1	0.02202	1	1	BLCA	SYN-missense
TBX3	ARID2	0	3	0	0	0	6.91593	0	0	1	6	0	0	0	1.53102	0	0	0.00122003	1	1	1	1	1	BLCA	SYN-missense
UBC	CASP8	1	4	0	0	0	12.0211	0	0	5	3	0	0	0	0.566559	0	0	0.00268584	1	1	1	1	1	BLCA	SYN-missense
PGM5	CHD4	0	3	0	1	0	11.2865	45.2301	0	5	3	0	0	0	0.754684	0	0	0.00476643	1	1	1	1	1	BLCA	SYN-missense
AMBRA1	CHEK2	0	3	0	0	0	13.6474	0	0	6	6	1	1	1	0.604842	1.87617	4.07257	0.0494423	1	1	1	1	1	BLCA	SYN-missense
BCL9L	CSMD3	0	5	0	0	0	3.78285	0	0	1	5	1	0	0	0.960181	2.46139	0	0.00283589	1	1	1	1	1	BLCA	SYN-missense
TXNIP	CSMD3	0	8	0	0	2	13.0912	0	186.371	4	7	2	0	2	1.70461	4.25998	13.3164	0.00283034	1	0.00825715	1	1	1	BLCA	SYN-missense
ASXL1	CYP11B1	0	3	0	0	0	174.331	0	0	5	13	10	0	0	1.24711	10.2623	0	0.00758911	1	1	1	1	1	BLCA	SYN-missense
CDKN2A	DAZAP1	0	6	0	0	2	1364.24	0	160390	1	27	4	4	11	26.921	162.887	469.04	0.00282354	1	1	1	1	1	BLCA	SYN-missense
ACVR1	ELF3	0	4	0	0	0	9.38545	0	0	1	2	0	0	0	0.779099	0	0	0.00855018	1	1	1	1	1	BLCA	SYN-missense
HIST1H1E	ELF3	2	5	0	0	0	17.9401	0	0	1	2	0	0	1	1.38589	0	10.5081	0.000950027	1	1	1	1	1	BLCA	SYN-missense
SGIP1	ELF3	0	3	0	0	0	4.13248	0	0	5	4	1	0	0	0.655072	1.0328	0	0.00407943	1	1	1	1	1	BLCA	SYN-missense
FMN2	EP300	0	11	2	0	0	5.43361	9.36392	0	8	11	4	0	0	0.889221	3.24748	0	0.00477267	0.278663	1	1	1	1	BLCA	SYN-missense
ZFHX3	EP300	1	11	2	0	0	2.84163	5.26495	0	12	12	1	0	0	0.565903	0.520319	0	0.0258409	0.133828	1	1	1	1	BLCA	SYN-missense
ZMYM3	EP300	1	6	0	0	0	3.45269	0	0	3	5	2	0	0	0.770155	2.80446	0	0.0195313	1	1	1	1	1	BLCA	SYN-missense
FUBP1	ERBB2	0	4	0	0	0	4.42812	0	0	1	1	0	0	0	0.298661	0	0	0.000245916	1	1	1	1	1	BLCA	SYN-missense
SETD2	ERBB2	1	13	3	0	0	3.32199	6.41568	0	2	11	3	1	0	0.927616	2.85117	0	0.00987252	0.232309	1	1	1	1	BLCA	SYN-missense
NCOR1	ERBB3	0	11	1	1	1	5.88723	7.76163	25.3613	6	15	7	0	4	0.925396	3.14703	11.6487	0.00573137	0.364597	0.660725	1	1	1	BLCA	SYN-missense
TNRC6B	ERBB3	0	6	1	0	0	4.40146	5.39595	0	4	4	1	0	0	0.399998	0.758961	0	0.0045665	0.888346	1	1	1	1	BLCA	SYN-missense
UBC	FAT1	2	5	0	0	0	4.3951	0	0	4	2	0	0	0	0.465286	0	0	0.0228585	1	1	1	1	1	BLCA	SYN-missense
IGFN1	FBXW7	1	5	0	0	0	2.10684	0	0	3	2	0	0	0	0.141399	0	0	0.000424539	1	1	1	1	1	BLCA	SYN-missense
PCBP1	FBXW7	0	5	0	0	0	12.9786	0	0	2	5	0	0	0	1.69909	0	0	0.0064488	1	1	1	1	1	BLCA	SYN-missense
SMAD3	FBXW7	0	5	0	0	0	16.6909	0	0	4	3	1	0	0	1.14817	4.89271	0	0.000360543	1	1	1	1	1	BLCA	SYN-missense
ZNRF3	FBXW7	0	3	0	0	0	5.63311	0	0	2	2	1	0	0	0.438922	2.86449	0	0.000525437	1	1	1	1	1	BLCA	SYN-missense
CDKN1A	FGFR3	0	3	2	0	8	32.001	151.964	583.181	1	4	4	0	20	3.41183	25.8211	366.227	0.00605468	0.0275152	0.173011	1	1	1	BLCA	SYN-missense
HIST2H2BE	FGFR3	0	3	0	0	0	38.3435	0	0	1	5	0	0	0	6.65542	0	0	0.00448439	1	1	1	1	1	BLCA	SYN-missense
MUC4	FGFR3	0	4	0	0	0	1.80139	0	0	10	15	2	0	1	0.535497	0.674053	1.61039	0.0196101	1	1	1	1	1	BLCA	SYN-missense
SIN3A	FGFR3	1	6	0	0	0	6.65104	0	0	2	8	0	0	0	1.17317	0	0	0.00938042	1	1	1	1	1	BLCA	SYN-missense
TG	FGFR3	1	6	0	0	0	3.91599	0	0	11	18	0	2	0	0.903356	0.866727	0	0.0195296	1	1	1	1	1	BLCA	SYN-missense
HES1	FLG	1	6	0	0	0	12.6797	0	0	1	3	0	0	3	2.10216	0	41.5735	0.000690947	1	1	1	1	1	BLCA	SYN-missense
UBC	FLG	2	5	0	0	0	3.86749	0	0	4	2	0	0	0	0.482088	0	0	0.00915021	1	1	1	1	1	BLCA	SYN-missense
BCHE	KDM6A	1	5	0	0	0	3.93071	0	0	1	2	0	0	1	0.68987	0	10.001	0.0116982	1	1	1	1	1	BLCA	SYN-missense
C1orf106	KDM6A	0	5	0	0	0	4.26328	0	0	3	2	0	0	0	0.534315	0	0	0.00301555	1	1	1	1	1	BLCA	SYN-missense
CDKN1A	KDM6A	0	5	1	0	2	14.6449	22.2341	117.009	1	2	5	0	26	2.16493	40.4933	522.302	0.0108996	0.145399	9.06529e-05	1	1	1	BLCA	SYN-missense
TAF1	KLF5	0	4	0	0	0	5.05121	0	0	4	6	0	0	0	0.541629	0	0	0.00375244	1	1	1	1	1	BLCA	SYN-missense
ALB	KMT2C	1	6	0	0	0	4.93019	0	0	2	2	0	0	0	0.554944	0	0	0.00148142	1	1	1	1	1	BLCA	SYN-missense
PRKCB	KMT2C	0	4	0	0	0	3.41658	0	0	1	3	0	0	0	0.95136	0	0	0.0147592	1	1	1	1	1	BLCA	SYN-missense
ZNRF3	KMT2C	0	4	0	0	0	3.02693	0	0	2	1	1	0	0	0.250946	3.34736	0	0.000113616	1	1	1	1	1	BLCA	SYN-missense
IGFN1	KMT2D	2	6	0	0	0	0.791565	0	0	2	1	0	0	0	0.0969166	0	0	0.0022106	1	1	1	1	1	BLCA	SYN-missense
CDKN2A	KRAS	0	4	0	0	1	1058.67	0	16787.5	1	29	4	4	12	29.1858	164.915	498.36	0.000213186	1	0.0197495	1	1	1	BLCA	SYN-missense
RXRA	KRAS	0	3	0	0	0	299.195	0	0	6	16	2	0	3	4.55758	6.79428	21.5027	0.000179492	1	1	1	1	1	BLCA	SYN-missense
FOXQ1	MGA	0	3	0	0	0	25.6812	0	0	5	3	2	0	5	1.47256	23.2896	199.148	0.0156417	1	1	1	1	1	BLCA	SYN-missense
STAG2	NF1	0	6	4	0	0	8.44086	44.4636	0	10	11	20	4	16	0.923476	15.1774	81.1334	0.00889274	0.279679	1	1	1	1	BLCA	SYN-missense
MYB	NFE2L2	0	3	0	0	0	11.4984	0	0	0	2	1	0	0	0.562469	2.00069	0	2.99255e-06	1	1	0.148036	1	1	BLCA	SYN-missense
TAF1	NFE2L2	0	3	0	0	0	4.62915	0	0	4	7	0	0	0	0.620943	0	0	0.00701432	1	1	1	1	1	BLCA	SYN-missense
RBM10	NOTCH1	0	3	0	0	0	15.8786	0	0	4	3	7	0	3	0.527012	10.7442	26.6946	0.000132575	1	1	1	1	1	BLCA	SYN-missense
SMAD3	PBRM1	0	5	0	0	0	25.9702	0	0	4	3	1	0	0	1.10958	4.70338	0	0.0158745	1	1	1	1	1	BLCA	SYN-missense
ARID5B	PIK3CA	2	5	0	0	0	2.13735	0	0	3	2	0	0	0	0.406023	0	0	0.0121638	1	1	1	1	1	BLCA	SYN-missense
IGFN1	PLXNB2	1	3	0	0	0	1.66517	0	0	3	4	0	0	0	0.271622	0	0	0.0389436	1	1	1	1	1	BLCA	SYN-missense
PSIP1	PLXNB2	0	4	1	0	1	12.1422	20.3216	123.742	1	3	5	3	3	0.921264	15.8827	37.9335	0.00382604	0.965546	0.928808	1	1	1	BLCA	SYN-missense
HCFC2	PSIP1	0	3	0	0	0	8.38276	0	0	0	1	0	1	0	0.301786	2.00664	0	5.9365e-06	1	1	0.293655	1	1	BLCA	SYN-missense
SIN3A	PSIP1	0	5	0	0	0	9.39071	0	0	3	9	0	0	0	1.16014	0	0	0.00622924	1	1	1	1	1	BLCA	SYN-missense
PRKCB	RB1	1	5	0	0	0	4.36092	0	0	0	2	0	0	0	0.709843	0	0	0.00731743	1	1	1	1	1	BLCA	SYN-missense
ASXL1	RHOA	0	3	0	0	0	11.3169	0	0	5	13	10	0	0	1.2699	10.4963	0	0.0136875	1	1	1	1	1	BLCA	SYN-missense
SMARCA4	RHOA	0	7	0	0	0	25.987	0	0	5	18	1	0	1	1.86323	1.10448	3.09151	0.00143134	1	1	1	1	1	BLCA	SYN-missense
KRT5	SPEN	0	3	0	0	0	7.65518	0	0	3	2	0	0	0	0.547432	0	0	0.0142412	1	1	1	1	1	BLCA	SYN-missense
ARHGAP35	SPTA1	0	9	0	0	1	6.25322	0	20.1964	3	12	6	0	2	1.55267	8.62144	7.43929	0.0298585	1	0.929117	1	1	1	BLCA	SYN-missense
FGFR3	STAG2	2	23	0	0	0	39.863	0	0	5	35	1	0	1	8.11452	2.51623	8.27891	0.00111226	1	1	1	1	1	BLCA	SYN-missense
HIST1H3B	STAG2	0	5	0	0	0	30.8688	0	0	2	8	0	0	0	6.45102	0	0	0.0183619	1	1	1	1	1	BLCA	SYN-missense
APC	TGFBR2	0	3	1	0	0	13.3925	37.0894	0	3	14	7	0	1	0.814598	3.06796	2.4031	0.0115713	0.377583	1	1	1	1	BLCA	SYN-missense
SMARCB1	TRRAP	0	3	0	0	0	7.41212	0	0	0	1	1	0	0	0.537112	5.1284	0	0.00033366	1	1	1	1	1	BLCA	SYN-missense
BCL9L	TTN	0	9	1	0	0	2.3806	3.27194	0	1	1	0	0	0	0.384883	0	0	0.00371456	1	1	1	1	1	BLCA	SYN-missense
PGR	ZFP36L1	0	3	0	0	0	7.36805	0	0	1	3	0	0	0	0.625595	0	0	0.00164569	1	1	1	1	1	BLCA	SYN-missense
TG	ZFP36L1	1	5	0	0	0	4.17681	0	0	11	19	0	2	0	0.931747	0.849165	0	0.0181529	1	1	1	1	1	BLCA	SYN-missense
RHOB	PDCL	0	4	0	0	0	643.901	0	0	0	24	0	0	0	15.3552	0	0	0.0302977	1	1	1	1	1	BLCA	SYN-missense
ACTB	RHOB	0	4	0	0	0	29.9147	0	0	4	15	1	0	2	3.51988	3.80129	9.34807	0.00746615	1	1	1	1	1	BLCA	SYN-missense
CDKN2A	RHOB	0	7	1	0	1	228.364	654.486	560.149	1	26	3	4	12	26.8727	148.257	553.932	0.00598948	0.40658	0.883435	1	1	1	BLCA	SYN-missense
ERCC2	RHOB	0	5	0	0	0	31.2312	0	0	4	32	0	0	0	7.18139	0	0	0.00746191	1	1	1	1	1	BLCA	SYN-missense
ZFP36L2	RHOB	0	3	0	0	0	24.5428	0	0	3	11	1	0	2	2.665	5.14782	10.1725	0.00167664	1	1	1	1	1	BLCA	SYN-missense
FGFR2	RXRA	0	4	0	0	0	10.5117	0	0	3	6	0	0	0	0.970739	0	0	0.00089141	1	1	1	1	1	BLCA	SYN-missense
ERBB4	SPTAN1	0	5	0	0	0	5.59831	0	0	2	6	1	0	0	0.878576	1.17328	0	0.000276724	1	1	1	1	1	BLCA	SYN-missense
TAF1	SPTAN1	0	4	0	0	0	3.04806	0	0	4	6	0	0	0	0.568292	0	0	0.00439782	1	1	1	1	1	BLCA	SYN-missense
THRAP3	SPTAN1	0	4	1	0	0	4.20496	9.24311	0	1	6	3	0	2	0.976271	4.23162	7.77741	0.00470942	0.800373	1	1	1	1	BLCA	SYN-missense
PGR	BCL9	0	3	0	0	0	7.98031	0	0	1	3	0	0	0	0.632894	0	0	0.0170581	1	1	1	1	1	BLCA	SYN-missense
NCOR1	ZNF292	0	9	0	1	0	7.99943	6.40867	0	6	17	8	0	5	0.997729	3.42194	13.6102	0.00382493	0.855852	1	1	1	1	BLCA	SYN-missense
FLG2	ATM	0	9	3	0	0	2.07302	3.72535	0	2	20	2	0	0	1.21172	0.680402	0	0.165446	0.0183906	1	1	1	1	BLCA	SYN-truncating
RNF111	CDKN1A	0	0	3	0	0	0	32.2858	0	0	15	3	0	0	2.97773	4.87544	0	1	0.00458067	1	1	1	1	BLCA	SYN-truncating
ELF3	CREBBP	0	5	2	2	2	17.6818	124.605	129.942	2	29	1	0	20	11.1947	3.26426	162.56	0.253118	2.35176e-08	0.392708	1	0.00116255	1	BLCA	SYN-truncating
FLG2	CSMD3	0	4	3	0	0	1.03967	4.27782	0	2	25	2	0	0	1.47702	0.660192	0	0.274602	0.000948356	1	1	1	1	BLCA	SYN-truncating
TTN	CSMD3	14	51	10	2	2	1.53301	3.51625	2.02982	74	227	12	1	1	1.05663	0.58747	1.34113	0.231289	0.0107937	0.228915	1	1	1	BLCA	SYN-truncating
THRAP3	CTCF	0	1	3	0	0	2.59605	67.1456	0	1	9	1	0	2	1.33225	1.28659	6.76124	0.905594	0.000275524	1	1	1	1	BLCA	SYN-truncating
BRCA2	FGFR3	0	4	3	0	0	2.53497	14.4124	0	5	32	5	0	1	1.60332	2.02177	1.9897	0.185301	0.00746751	1	1	1	1	BLCA	SYN-truncating
KDM6A	FGFR3	1	4	12	4	10	4.48876	115.68	744.902	5	21	26	6	29	2.34812	23.9102	137.164	0.262984	0.00614582	0.00311236	1	1	1	BLCA	SYN-truncating
KMT2C	FGFR3	0	6	7	1	7	2.58701	24.0854	142.618	11	49	18	3	8	1.37005	4.29835	12.6275	0.153731	0.00357169	0.000161895	1	1	1	BLCA	SYN-truncating
STAG2	FGFR3	4	2	9	4	7	1.4652	70.2843	388.74	6	15	15	0	9	1.61573	12.287	45.3497	0.215972	0.0196469	0.00214302	1	1	1	BLCA	SYN-truncating
TSC1	FGFR3	0	0	5	0	3	0	72.0918	129.906	6	11	8	5	3	1.16289	12.9775	13.233	1	0.0132755	0.00138414	1	1	1	BLCA	SYN-truncating
ATM	KDM6A	1	10	7	4	0	2.00747	15.6513	0	4	34	5	0	3	2.65525	2.70727	8.34701	0.271423	0.00475654	1	1	1	1	BLCA	SYN-truncating
NF1	KDM6A	3	9	6	1	0	1.62574	10.0521	0	7	11	4	0	4	0.787799	2.22457	11.7136	0.180739	0.0235574	1	1	1	1	BLCA	SYN-truncating
ATM	KMT2C	0	16	6	2	0	3.74568	12.968	0	5	28	6	2	3	1.94201	3.88352	8.27155	0.0815628	0.0306742	1	1	1	1	BLCA	SYN-truncating
CREBBP	KRAS	0	0	2	1	1	0	553.098	165.757	8	25	15	3	4	1.62754	9.76908	8.64464	1	9.1208e-08	0.033521	1	0.00450841	1	BLCA	SYN-truncating
KDM6A	KRAS	0	0	2	1	1	0	649.278	349.645	6	25	36	9	38	2.39816	28.7061	171.661	1	0.00132395	0.297374	1	1	1	BLCA	SYN-truncating
KMT2D	KRAS	0	2	2	2	0	19.4666	364.865	0	14	54	58	10	30	1.51772	17.2187	28.3207	0.00223521	0.000573814	1	1	1	1	BLCA	SYN-truncating
NIPBL	NF1	1	1	2	1	0	0.443361	9.56059	0	4	10	0	1	1	0.633565	0.447277	2.41829	0.0297439	0.00051258	1	1	1	1	BLCA	SYN-truncating
FOXP1	PIK3CA	0	2	2	3	0	2.09368	34.3996	0	2	1	2	0	0	0.323631	4.34475	0	0.087847	0.00192866	1	1	1	1	BLCA	SYN-truncating
EPHA2	PLXNB2	1	1	2	1	0	1.62243	62.1967	0	3	12	2	0	6	2.28305	4.70976	22.0638	0.016488	0.00353204	1	1	1	1	BLCA	SYN-truncating
CTCF	SPTA1	0	2	3	0	0	2.58944	42.1757	0	4	8	1	0	0	1.53715	2.05633	0	0.622708	0.00251211	1	1	1	1	BLCA	SYN-truncating
KDM6A	STAG2	0	3	13	8	5	2.57099	120.666	184.281	6	22	25	2	34	2.36972	19.327	173.709	0.570294	0.000286379	0.35729	1	1	1	BLCA	SYN-truncating
CDKN2A	TGFBR2	0	2	0	4	0	144.538	4944.92	0	1	31	4	0	13	31.144	82.606	567.464	0.466053	0.0135019	1	1	1	1	BLCA	SYN-truncating
PDCL	TSC1	1	1	2	1	0	3.82515	175.391	0	0	0	2	0	0	0	16.5133	0	1	0.00370042	1	1	1	1	BLCA	SYN-truncating
ASXL1	C1orf173	0	3	3	0	0	8.52677	88.0566	0	5	13	7	0	0	1.28316	7.418	0	0.186997	0.0206952	1	1	1	1	BLCA	SYN-truncating
RB1	CUL1	0	0	1	0	4	0	24.0883	870.177	0	10	38	15	19	2.2414	78.7078	130.665	1	0.0337602	0.00757176	1	1	1	BLCA	SYN-indel
KDM6A	FGFR3	1	4	12	4	10	4.48876	115.68	744.902	5	21	26	6	29	2.34812	23.9102	137.164	0.262984	0.00614582	0.00311236	1	1	1	BLCA	SYN-indel
KMT2C	FGFR3	0	6	7	1	7	2.58701	24.0854	142.618	11	49	18	3	8	1.37005	4.29835	12.6275	0.153731	0.00357169	0.000161895	1	1	1	BLCA	SYN-indel
STAG2	FGFR3	4	2	9	4	7	1.4652	70.2843	388.74	6	15	15	0	9	1.61573	12.287	45.3497	0.215972	0.0196469	0.00214302	1	1	1	BLCA	SYN-indel
TSC1	FGFR3	0	0	5	0	3	0	72.0918	129.906	6	11	8	5	3	1.16289	12.9775	13.233	1	0.0132755	0.00138414	1	1	1	BLCA	SYN-indel
KMT2C	KMT2D	4	23	17	1	11	1.6592	9.33763	43.7881	7	32	8	3	4	1.41559	3.57163	9.45491	0.386018	0.0361028	0.0217851	1	1	1	BLCA	SYN-indel
KMT2C	NFE2L2	0	2	3	0	4	1.3857	14.9543	257.651	11	53	22	4	11	1.43448	5.12666	16.8199	0.349342	0.117882	0.000583737	1	1	1	BLCA	SYN-indel
KMT2D	NFE2L2	0	5	10	0	4	3.39593	62.2223	187.464	14	51	50	12	26	1.46585	16.0532	25.4173	0.141552	0.0296317	0.00764245	1	1	1	BLCA	SYN-indel
ZFP36L1	PGR	0	0	0	0	4	0	0	4101.61	2	10	4	0	15	3.2985	21.6913	66.936	1	1	0.0721652	1	1	1	BLCA	SYN-indel
KDM6A	PIK3CA	1	6	12	3	14	2.46295	40.7421	451.699	5	19	26	7	25	2.56412	29.7053	127.041	0.293598	0.429708	0.00159347	1	1	1	BLCA	SYN-indel
FOSL2	HES1	0	0	0	0	3	0	0	941.542	2	1	0	0	1	0.468912	0	10.0312	1	1	0.00600957	1	1	1	BLCA	SYN-indel
NF1	KMT2A	1	5	2	0	3	1.66551	5.26025	46.8444	9	15	8	1	1	0.850121	3.97986	2.46794	0.339703	0.631	0.000487221	1	1	1	BLCA	SYN-indel
TP53	TG	0	13	0	0	5	46.8302	0	2158.77	9	152	42	5	18	29.2711	77.9748	288.133	0.65338	1	0.00540289	1	1	1	BLCA	SYN-indel
FGFR3	ARID1A	3	6	0	0	0	3.867	0	0	4	52	1	0	1	15.9478	3.30744	8.58006	1.66534e-06	1	1	0.0823859	1	1	BLCA	ANT-missense
FGFR3	ATM	1	3	0	0	0	3.43549	0	0	6	55	1	0	1	12.5468	2.4805	8.28106	0.000205507	1	1	1	1	1	BLCA	ANT-missense
ATRX	BRCA2	1	1	1	0	0	0.321607	2.65728	0	0	19	1	0	0	2.09932	0.861152	0	0.000851105	0.999997	1	1	1	1	BLCA	ANT-missense
RXRA	BRCA2	3	1	0	0	0	1.44887	0	0	3	18	2	0	3	7.73751	10.1899	24.4996	0.000110615	1	1	1	1	1	BLCA	ANT-missense
CDK12	CHEK2	4	1	0	0	0	0.833927	0	0	2	24	2	0	1	2.95524	2.49886	3.5668	0.000233207	1	1	1	1	1	BLCA	ANT-missense
USH2A	CREBBP	2	1	0	0	0	0.225498	0	0	10	39	1	0	1	1.42547	0.277681	1.55279	0.000211545	1	1	1	1	1	BLCA	ANT-missense
FBXW7	FLG	0	1	3	0	0	1.13817	27.9462	0	0	22	7	1	3	8.22035	23.8114	29.9205	0.000554831	0.364252	1	1	1	1	BLCA	ANT-missense
NFE2L2	FLG	1	1	0	0	0	0.81838	0	0	0	25	1	0	1	8.45606	3.08909	8.72169	4.75558e-05	1	1	1	1	1	BLCA	ANT-missense
CDK12	IGFN1	4	1	0	0	0	0.813491	0	0	2	24	2	0	1	2.97856	2.5172	3.63604	0.000116434	1	1	1	1	1	BLCA	ANT-missense
KLF5	KDM6A	1	1	0	0	1	1.03812	0	23.7851	3	15	1	0	4	5.85056	4.66759	52.4744	0.00017457	1	0.063317	1	1	1	BLCA	ANT-missense
ARID1A	KMT2C	2	3	10	2	7	0.768313	26.6179	59.7064	5	37	39	5	28	3.40475	37.5477	75.6703	0.000567208	0.153756	0.426894	1	1	1	BLCA	ANT-missense
FLG2	PIK3CA	1	1	3	0	0	0.148445	2.44446	0	1	28	2	0	0	2.14878	0.860249	0	1.14501e-06	0.117518	1	0.0566458	1	1	BLCA	ANT-missense
CDK12	PLXNB2	3	1	0	0	0	0.689855	0	0	3	24	2	0	1	2.77374	2.34142	3.76351	0.000654571	1	1	1	1	1	BLCA	ANT-missense
ERBB3	RAI1	3	1	0	0	0	1.02267	0	0	5	49	0	0	1	5.14087	0	2.85451	0.000632383	1	1	1	1	1	BLCA	ANT-missense
ELF3	SPTA1	0	1	0	1	2	2.81056	24.2217	70.447	2	33	3	1	20	13.1857	13.5508	178.407	0.000873407	0.806946	0.0666356	1	1	1	BLCA	ANT-missense
KMT2A	SPTA1	5	2	0	0	1	0.300232	0	9.2686	5	31	16	2	5	1.66529	8.3031	7.19635	0.000996587	1	0.892698	1	1	1	BLCA	ANT-missense
FBXW7	TP53	0	5	6	0	1	2.44759	23.5306	13.2513	0	18	4	1	2	11.5885	25.8429	34.995	0.000610943	0.528784	0.0998619	1	1	1	BLCA	ANT-missense
CSMD3	TPTE	4	1	0	0	0	0.370995	0	0	8	54	5	1	1	1.96956	1.57405	1.48398	0.000439038	1	1	1	1	1	BLCA	ANT-missense
RHOB	TRRAP	0	1	0	0	0	3.01643	0	0	0	27	0	0	0	20.818	0	0	0.000921851	1	1	1	1	1	BLCA	ANT-missense
KRAS	TTN	0	3	0	0	0	4.10611	0	0	0	13	0	0	0	37.0475	0	0	1.13821e-05	1	1	0.562949	1	1	BLCA	ANT-missense
ERCC2	APOB	1	1	0	0	0	1.93274	0	0	3	36	0	0	0	9.23241	0	0	0.00049272	1	1	1	1	1	BLCA	ANT-missense
ASXL2	CDKN2A	2	1	0	0	0	0.657259	0	0	2	33	9	0	0	4.64977	11.0787	0	0.00034071	1	1	1	1	1	BLCA	ANT-missense
TP53	HES1	1	1	1	0	0	4.37129	38.2996	0	8	164	41	5	23	32.1679	77.6106	365.162	0.000113938	0.0019155	1	1	1	1	BLCA	ANT-missense
NFE2L2	KMT2A	1	1	0	0	0	0.970828	0	0	0	25	1	0	1	8.12841	2.97917	7.3715	0.000141846	1	1	1	1	1	BLCA	ANT-missense
ARID1A	SIN3A	1	1	2	1	1	0.784228	18.4724	31.0269	6	39	47	6	34	2.8847	36.1652	74.5151	0.000820421	0.0976188	0.0220652	1	1	1	BLCA	ANT-missense
TP53	BCL9	1	2	2	0	1	6.49866	54.3659	287.896	8	163	40	5	22	32.6261	77.803	357.062	4.09889e-05	0.0213955	0.152306	1	1	1	BLCA	ANT-missense
KMT2D	BCL9L	3	1	3	0	0	0.356628	9.51872	0	11	55	57	12	30	1.82958	20.7199	30.5462	0.000929778	0.0618683	1	1	1	1	BLCA	ANT-missense
FGFR3	NCOR1	1	1	1	0	0	1.83466	19.9946	0	6	57	0	0	1	12.2572	0	7.89865	3.36921e-05	1	1	1	1	1	BLCA	ANT-missense
ZFP36L1	NCOR1	2	1	2	0	2	1.21907	37.5939	94.9359	0	9	2	0	17	4.60148	16.9444	78.496	0.000124216	0.961296	0.589343	1	1	1	BLCA	ANT-missense
KMT2D	ERBB2	4	7	4	0	4	0.8838	4.35565	28.6279	10	49	56	12	26	1.88176	23.8086	28.2302	0.040948	2.66875e-05	0.519527	1	1	1	BLCA	ANT-truncating
KMT2D	KDM6A	3	13	4	2	6	1.44871	6.16048	15.6684	11	43	56	10	24	1.64548	22.5741	35.9044	0.297166	0.000326331	0.067855	1	1	1	BLCA	ANT-truncating
RB1	KMT2B	0	0	1	0	2	0	16.9447	377.527	0	10	38	15	21	2.26968	79.6694	143.595	1	0.000580527	0.202654	1	1	1	BLCA	ANT-truncating
KMT2C	RB1	4	16	1	0	1	1.8411	0.824017	6.6915	7	39	24	4	14	1.49302	7.83953	26.2583	0.350951	0.000172911	0.0338216	1	1	1	BLCA	ANT-truncating
STAG2	TP53	6	11	5	1	9	1.68198	6.93317	74.113	4	6	19	3	7	1.47128	41.027	71.1522	0.417694	6.88429e-05	0.482524	1	1	1	BLCA	ANT-truncating
AMBRA1	TTN	6	5	1	0	0	0.645274	1.18829	0	0	4	0	1	1	1.73916	4.12205	10.4059	0.0855833	7.38439e-09	1	1	0.000365062	1	BLCA	ANT-truncating
KDM6A	TTN	4	10	16	4	18	1.48552	19.75	124.274	2	15	22	6	22	5.31559	66.1526	270.956	0.00182017	0.000222579	0.0192287	1	1	1	BLCA	ANT-truncating
RBM10	TTN	3	3	1	0	1	0.773953	2.24961	15.0286	1	3	6	0	2	1.77657	30.8035	38.7117	0.18114	0.000869146	0.0910762	1	1	1	BLCA	ANT-truncating
STAG2	TTN	7	7	8	3	12	0.860029	10.3911	93.1126	3	10	16	1	4	3.48084	43.5517	43.5542	0.00788916	0.000951993	0.140285	1	1	1	BLCA	ANT-truncating
TSC1	ERCC2	3	3	1	0	0	1.51905	4.85373	0	3	8	12	5	6	1.14882	22.8785	29.5556	0.778841	0.000249196	1	1	1	1	BLCA	ANT-truncating
KDM6A	FAT1	1	4	1	1	2	2.56047	8.50243	29.3825	5	21	37	9	37	2.53503	36.9616	222.819	0.623405	0.00145976	0.000661765	1	1	1	BLCA	ANT-indel
CDKN1A	KDM6A	0	5	1	0	2	14.6449	22.2341	117.009	1	2	5	0	26	2.16493	40.4933	522.302	0.0108996	0.145399	9.06529e-05	1	1	1	BLCA	ANT-indel
RB1	KDM6A	0	4	8	0	1	2.53729	34.7246	29.4605	0	6	31	15	22	1.73641	87.546	187.05	0.238711	0.0012426	0.000586922	1	1	1	BLCA	ANT-indel
KDM6A	KMT2D	1	10	8	1	5	3.25351	19.3719	58.7297	5	15	30	9	34	2.27599	39.5237	240.541	0.336369	0.015216	0.000142079	1	1	1	BLCA	ANT-indel
FOXQ1	NFE2L2	1	0	0	0	1	0	0	46.96	4	6	2	0	4	3.15198	24.5147	202.4	1	1	0.000956715	1	1	1	BLCA	ANT-indel
TP53	OR4N2	0	4	1	0	1	35.2435	76.3034	76.9705	9	161	41	5	22	29.4247	72.3835	401.836	0.839337	0.942943	0.000210784	1	1	1	BLCA	ANT-indel
TTN	USH2A	14	40	1	1	1	1.08265	0.549554	0.439464	74	238	21	2	2	1.1153	1.03875	3.64743	0.273078	0.121983	0.000168254	1	1	1	BLCA	ANT-indel
CDKN1A	ERCC2	0	1	0	0	1	4.136	0	85.3315	1	6	6	0	27	5.94716	43.8572	492.715	0.0227048	1	0.000618398	1	1	1	BLCA	ANT-indel
LZTR1	ADSSL1	0	5	0	0	0	19.1513	0	0	3	7	0	0	2	1.28485	0	1.85204	0.00226576	1	1	1	1	1	STAD	SYN-missense
LPPR4	APC	2	5	0	0	0	3.49859	0	0	5	4	0	0	1	0.529259	0	1.14169	0.00397696	1	1	1	1	1	STAD	SYN-missense
RBM10	ARID1B	0	4	0	0	1	2.74559	0	2.80522	3	1	0	0	0	0.178339	0	0	0.0070774	1	1	1	1	1	STAD	SYN-missense
SMARCA1	ARID1B	0	4	0	0	0	4.3888	0	0	2	3	1	0	2	0.635979	1.65126	1.85092	0.00182808	1	1	1	1	1	STAD	SYN-missense
NIPBL	ARID2	0	10	0	0	1	4.4744	0	0.808415	7	17	3	2	4	1.09219	2.53211	1.07341	0.0196363	1	0.00476943	1	1	1	STAD	SYN-missense
NCOR1	BAP1	1	8	1	0	0	5.23751	6.14228	0	9	15	1	2	4	0.807175	1.41252	1.16685	0.0368565	1	1	1	1	1	STAD	SYN-missense
ADSSL1	BCOR	0	4	0	0	0	9.30994	0	0	1	2	1	0	1	0.988029	5.3447	2.11208	0.0113245	1	1	1	1	1	STAD	SYN-missense
RAI1	BRCA2	0	14	0	1	3	5.63546	9.98339	2.82499	6	10	2	0	1	1.00681	4.72302	0.550356	0.00661687	0.979283	0.140535	1	1	1	STAD	SYN-missense
YLPM1	BRCA2	0	5	0	0	2	2.35842	0	1.66308	4	4	0	1	5	0.456097	1.0385	1.97788	0.0209358	1	0.0478615	1	1	1	STAD	SYN-missense
RBM10	CASP8	0	4	0	0	0	3.83466	0	0	3	1	0	0	1	0.170885	0	1.0682	1.68773e-06	1	1	0.0981364	1	1	STAD	SYN-missense
FGFR2	CDH1	0	4	0	0	0	4.77178	0	0	3	6	1	0	1	0.784603	1.4954	0.769923	0.000592954	1	1	1	1	1	STAD	SYN-missense
BRCA1	CHD4	0	6	0	0	0	4.76716	0	0	6	6	1	0	1	0.58805	1.21157	0.462872	0.00523271	1	1	1	1	1	STAD	SYN-missense
CUL3	CHD4	0	4	0	0	0	5.70711	0	0	0	2	0	0	1	0.772877	0	0.931991	0.00045119	1	1	1	1	1	STAD	SYN-missense
FBXW7	CREBBP	0	11	1	1	1	13.0261	15.4313	1.89513	2	9	4	0	7	3.17308	10.7563	8.59751	0.00696792	0.916973	0.000223104	1	1	1	STAD	SYN-missense
ZNF679	CREBBP	0	6	0	0	0	10.9421	0	0	1	3	1	0	0	1.08435	4.54982	0	0.000265677	1	1	1	1	1	STAD	SYN-missense
TAP2	CSMD3	0	5	0	0	1	4.28143	0	2.10827	2	2	0	0	1	0.752346	0	1.56405	0.0119454	1	0.999993	1	1	1	STAD	SYN-missense
PRB2	CUX1	0	4	0	0	0	11.6338	0	0	5	2	0	0	1	0.458048	0	2.57591	0.0128706	1	1	1	1	1	STAD	SYN-missense
PDGFRA	ERBB3	1	7	0	0	0	3.50891	0	0	6	3	1	0	1	0.295357	1.06556	0.794151	0.000584285	1	1	1	1	1	STAD	SYN-missense
OR11H1	ERBB4	0	3	0	0	0	24.9136	0	0	4	1	0	0	2	1.35165	0	21.1774	0.00291767	1	1	1	1	1	STAD	SYN-missense
TNRC6B	ERBB4	0	6	0	0	1	3.66565	0	1.18038	3	4	0	1	4	0.58687	1.51152	1.72405	0.0071202	1	0.00786916	1	1	1	STAD	SYN-missense
SMAD2	FAT1	0	4	0	0	0	6.17123	0	0	1	1	3	0	1	0.419224	9.4864	1.54528	0.00256438	1	1	1	1	1	STAD	SYN-missense
MAP3K1	FBXW7	0	4	0	1	0	2.21777	8.35893	0	1	1	1	0	1	0.23934	3.33372	0.586547	0.0010952	1	1	1	1	1	STAD	SYN-missense
AMBRA1	FLG	0	9	2	1	2	3.42977	16.2776	2.28604	6	3	1	0	2	0.32101	1.47067	1.3111	0.00411801	0.00559653	0.446435	1	1	1	STAD	SYN-missense
C1orf106	FLG	1	5	0	0	0	2.44471	0	0	1	1	0	0	0	0.290281	0	0	0.00216553	1	1	1	1	1	STAD	SYN-missense
OR11H1	FLG	1	3	0	0	0	15.5175	0	0	3	1	0	0	2	1.67696	0	26.7343	0.00588008	1	1	1	1	1	STAD	SYN-missense
PDGFRA	FLG	1	7	0	0	1	2.2715	0	1.48654	6	3	1	0	0	0.3373	1.19648	0	0.00189856	1	1	1	1	1	STAD	SYN-missense
SETD2	FLG	1	8	0	1	1	2.19201	2.72106	0.634277	3	2	1	0	3	0.267005	1.26956	1.10237	0.00366311	0.971037	0.0730185	1	1	1	STAD	SYN-missense
SOX17	FMN2	1	5	0	0	1	6.26592	0	9.76582	7	4	0	0	0	0.580245	0	0	0.00781286	1	1	1	1	1	STAD	SYN-missense
TLE1	FMN2	0	3	0	0	1	2.88405	0	3.00423	4	1	0	0	2	0.169309	0	1.78895	0.0040806	1	0.984874	1	1	1	STAD	SYN-missense
TSC1	FMN2	0	3	0	0	2	2.52961	0	4.46115	3	1	0	0	0	0.150034	0	0	0.00307822	1	0	1	1	0	STAD	SYN-missense
SOX17	IGFN1	0	4	0	0	1	19.5552	0	19.0671	8	5	0	0	0	0.626627	0	0	0.0122082	1	1	1	1	1	STAD	SYN-missense
PRB2	KANSL1	0	4	0	0	0	14.7572	0	0	5	2	0	0	1	0.445766	0	2.4743	0.0141479	1	1	1	1	1	STAD	SYN-missense
PRB2	KMT2B	0	4	0	0	0	8.52024	0	0	5	2	0	0	1	0.466342	0	2.94041	0.00106444	1	1	1	1	1	STAD	SYN-missense
FUBP1	KMT2C	0	4	0	0	0	4.60587	0	0	1	1	0	0	1	0.520732	0	1.28563	0.00062439	1	1	1	1	1	STAD	SYN-missense
MTOR	KMT2D	2	19	2	1	1	2.48575	3.7998	0.376573	3	4	1	0	0	0.528279	1.29543	0	0.00174281	0.154014	1	1	1	1	STAD	SYN-missense
PGM5	KMT2D	0	22	1	0	1	12.9386	7.10399	1.92315	0	6	1	0	0	3.21801	6.44055	0	0.000526572	1	1	1	1	1	STAD	SYN-missense
TAP2	KMT2D	0	6	0	0	1	3.40221	0	1.47363	2	1	0	0	1	0.502393	0	2.48167	0.0027926	1	8.9244e-16	1	1	5.17401e-11	STAD	SYN-missense
TNRC6B	KMT2D	1	9	0	0	4	2.32072	0	1.99128	2	1	0	1	1	0.23291	2.45109	0.864487	0.000893667	1	0.124397	1	1	1	STAD	SYN-missense
ZNF679	KMT2D	0	6	0	0	0	5.91262	0	0	1	3	1	0	0	1.27298	5.18583	0	0.00237934	1	1	1	1	1	STAD	SYN-missense
FOXD4L5	LARP4B	0	4	0	0	0	28.7239	0	0	1	1	0	0	0	1.65732	0	0	0.0134317	1	1	1	1	1	STAD	SYN-missense
PSIP1	LARP4B	0	4	0	0	0	7.78985	0	0	0	2	1	0	2	1.21032	3.85854	3.13364	0.00128253	1	1	1	1	1	STAD	SYN-missense
PRB2	MBD6	0	4	0	0	0	10.9425	0	0	5	2	0	0	1	0.45913	0	2.62071	0.0154248	1	1	1	1	1	STAD	SYN-missense
ELAVL1	NOTCH1	0	5	0	0	0	8.4937	0	0	1	2	0	0	1	0.997902	0	2.41722	0.00602593	1	1	1	1	1	STAD	SYN-missense
LPPR4	OR4N2	0	3	0	0	0	13.2669	0	0	7	6	0	0	1	0.602681	0	0.928388	0.00981735	1	1	1	1	1	STAD	SYN-missense
GTF2I	PBRM1	0	3	0	0	1	3.48661	0	2.91714	1	1	0	0	1	0.287185	0	0.941853	0.00477917	1	1	1	1	1	STAD	SYN-missense
RBM10	PGM5	0	4	0	0	1	2.22687	0	1.76928	3	1	0	0	0	0.194972	0	0	0.00149737	1	1	1	1	1	STAD	SYN-missense
YLPM1	PGM5	1	6	0	0	4	2.17972	0	2.74906	3	3	0	1	4	0.398373	1.22926	1.73633	0.0119885	1	0.6941	1	1	1	STAD	SYN-missense
FOXD4L5	PGR	0	3	0	0	0	37.0329	0	0	1	2	0	0	0	2.99321	0	0	0.0240952	1	1	1	1	1	STAD	SYN-missense
JAK1	RAI1	0	7	0	0	1	4.41571	0	1.44179	7	2	0	0	7	0.212269	0	5.05413	0.0129215	1	6.57174e-05	1	1	1	STAD	SYN-missense
RBM10	RAI1	0	4	0	0	0	2.46388	0	0	3	1	0	0	1	0.186491	0	1.25252	8.55462e-05	1	1	1	1	1	STAD	SYN-missense
SIN3A	RASA1	0	4	2	0	0	2.92314	14.4745	0	3	1	3	0	3	0.140231	4.34165	1.76568	0.000183106	0.617752	1	1	1	1	STAD	SYN-missense
ACVR2A	RHOA	0	3	0	0	0	46.4436	0	0	1	3	2	0	6	1.17881	6.81066	6.26276	1.87712e-08	1	1	0.0010928	1	1	STAD	SYN-missense
BRAF	RHOA	0	3	0	0	0	32.5905	0	0	3	9	1	0	0	1.87706	1.45089	0	0.000754791	1	1	1	1	1	STAD	SYN-missense
TGFBR2	RHOA	0	3	0	0	1	48.0492	0	43.5738	2	9	0	1	2	2.40887	4.62694	1.85328	0.00115809	1	0.0869721	1	1	1	STAD	SYN-missense
TCF12	SCAF4	0	4	0	0	1	4.72875	0	2.29875	0	2	0	1	3	0.834798	3.86463	3.17559	0.000515525	1	0.00433831	1	1	1	STAD	SYN-missense
ERBB4	SMAD4	0	7	0	0	0	9.71675	0	0	7	39	0	1	4	2.72271	0.654077	1.96737	0.0242511	1	1	1	1	1	STAD	SYN-missense
BRD7	SPTA1	0	3	0	0	0	3.35702	0	0	3	1	1	0	0	0.35007	3.03165	0	0.000846599	1	1	1	1	1	STAD	SYN-missense
GTF2I	TP53	0	3	0	0	1	1.87962	0	2.01024	1	1	0	0	1	0.360981	0	1.10858	0.0204175	1	0.00190433	1	1	1	STAD	SYN-missense
TSPAN5	TP53	0	3	0	0	0	5.40264	0	0	0	1	0	0	2	1.24693	0	6.70988	0.0354514	1	1	1	1	1	STAD	SYN-missense
KLRC2	TPTE	0	3	0	0	0	21.7237	0	0	0	1	0	0	3	0.969648	0	10.4009	0.00492769	1	1	1	1	1	STAD	SYN-missense
TSC1	TRRAP	1	3	0	0	1	1.30893	0	1.19023	2	1	0	0	1	0.195811	0	0.740889	0.00159329	1	1	1	1	1	STAD	SYN-missense
ZFHX3	TTN	22	32	4	0	9	0.894973	2.39415	1.79434	2	1	0	0	0	0.244362	0	0	0.00119962	0	0	1	0	0	STAD	SYN-missense
CYLD	USH2A	0	6	0	0	1	4.93823	0	2.13827	3	2	1	0	1	0.41074	2.32486	0.773847	0.000280892	1	0.999049	1	1	1	STAD	SYN-missense
TCF12	ZFHX3	0	5	0	0	2	4.33583	0	3.19441	0	1	0	1	3	0.468748	4.37906	3.89403	0.000139008	1	0.00519348	1	1	1	STAD	SYN-missense
JAK1	GNAS	0	5	0	0	3	4.52773	0	7.86614	7	4	0	0	6	0.397264	0	3.6449	0.0125021	1	0.656106	1	1	1	STAD	SYN-missense
LPPR4	APOB	1	5	0	0	0	3.33097	0	0	6	4	0	0	1	0.492237	0	1.17046	0.0101819	1	1	1	1	1	STAD	SYN-missense
TNRC6B	IRX1	0	4	0	0	0	4.84039	0	0	3	6	0	1	5	0.817511	1.42314	1.87789	0.0113508	1	1	1	1	1	STAD	SYN-missense
ZFX	KMT2A	0	3	0	0	0	2.93605	0	0	4	1	0	0	1	0.216666	0	1.03114	0.00892821	1	1	1	1	1	STAD	SYN-missense
LZTR1	DCLK1	0	6	0	0	1	6.04751	0	3.81414	3	6	0	0	1	1.22139	0	1.06292	0.00918913	1	0.998844	1	1	1	STAD	SYN-missense
SMARCA1	DCLK1	1	5	0	0	0	5.18225	0	0	1	2	1	0	2	0.493668	1.90646	1.58102	0.00163712	1	1	1	1	1	STAD	SYN-missense
OR11H1	EDNRB	1	3	0	0	0	25.6341	0	0	3	1	0	0	2	1.45369	0	23.0169	0.000412448	1	1	1	1	1	STAD	SYN-missense
ZFHX3	MUC6	4	16	1	0	6	2.46815	3.34455	3.20799	20	17	3	0	5	0.511011	1.86849	1.26455	0.00905737	0.954497	0.182297	1	1	1	STAD	SYN-missense
GPSM3	TG	0	6	0	0	4	23.2494	0	41.7992	0	1	0	0	2	1.82973	0	9.89402	9.07068e-05	1	0.0880335	1	1	1	STAD	SYN-missense
ACVR1B	APC	0	0	3	0	1	0	59.1245	4.63193	2	7	1	0	2	2.25755	3.75994	2.65358	1	8.22265e-05	0.996706	1	1	1	STAD	SYN-truncating
CSMD3	ARID1A	9	37	5	1	3	2.22823	2.88742	0.737934	28	75	2	0	3	1.27121	0.294219	1.33934	0.226774	0.00719169	0.16687	1	1	1	STAD	SYN-truncating
HLA-B	ARID2	0	1	2	1	1	2.52905	169.793	8.14444	0	8	0	1	4	6.13063	13.7512	10.2179	0.00222597	0.000161854	0.0100814	1	1	1	STAD	SYN-truncating
FLG	ERBB2	2	12	3	0	0	3.1882	11.8398	0	32	100	1	0	5	1.48046	0.204133	1.63763	0.262635	1.84026e-05	1	1	1	1	STAD	SYN-truncating
RNF43	ERBB2	0	1	3	0	3	1.6227	59.0361	15.7533	1	6	2	0	9	1.44824	5.72172	7.94582	0.986945	0.0390299	0.603551	1	1	1	STAD	SYN-truncating
KANSL1	FLG2	0	1	4	0	1	1.01749	46.8772	2.44124	4	5	1	0	2	0.659369	1.49531	1.11169	0.908562	0.000833745	0.949766	1	1	1	STAD	SYN-truncating
RASA1	FMN2	0	1	4	0	1	1.03988	36.9783	2.92837	1	9	2	0	8	2.17834	4.13614	5.40584	0.0223641	0.0116946	0.0213022	1	1	1	STAD	SYN-truncating
SIN3A	FMN2	0	0	4	0	0	0	33.374	0	3	5	1	0	3	0.690443	1.41707	1.65753	1	2.48648e-05	1	1	1	1	STAD	SYN-truncating
HLA-B	MGA	0	4	1	2	2	8.98497	141.851	11.3753	0	5	1	0	5	3.97237	14.4313	14.4427	0.238725	0.00164599	0.00316575	1	1	1	STAD	SYN-truncating
ARID1B	PBRM1	0	2	3	1	0	0.804484	28.46	0	5	12	2	0	8	1.17899	3.31025	2.63279	0.15531	0.0189153	1	1	1	1	STAD	SYN-truncating
SIN3A	RAI1	1	1	4	0	2	0.483317	18.6541	2.56387	2	4	1	0	1	0.692342	1.80756	0.66227	1.42301e-07	0.0043369	0.814084	0.00828121	1	1	STAD	SYN-truncating
ARID1A	RHOA	0	0	5	1	4	0	427.652	51.5655	3	20	25	3	47	2.26989	53.1824	12.35	1	0.000198603	0.0503624	1	1	1	STAD	SYN-truncating
CDH1	RHOA	0	6	0	3	0	38.1086	291.134	0	3	26	0	3	4	4.38696	7.44677	3.43195	0.00289832	5.70113e-06	1	1	0.331344	1	STAD	SYN-truncating
TTN	RHOA	2	14	2	1	0	4.01357	10.8689	0	98	337	16	1	20	1.28985	0.813052	0.748433	0.0118543	0.000292992	1	1	1	1	STAD	SYN-truncating
ARID1B	THRAP3	0	1	2	1	2	0.793613	41.7961	3.03709	5	13	3	0	6	1.23297	4.81323	1.8325	0.0283109	0.0188716	0.980486	1	1	1	STAD	SYN-truncating
ARID1B	CDKN2A	1	1	4	0	1	0.62317	42.7124	1.77594	4	13	1	1	7	1.37253	3.58104	2.0926	0.0273749	0.00101575	0.00274953	1	1	1	STAD	SYN-truncating
ARID1B	DCLK1	0	2	3	1	2	0.800659	27.6164	2.07695	5	12	2	0	6	1.18122	3.32972	1.98644	0.338203	0.00035311	0.778646	1	1	1	STAD	SYN-truncating
AMBRA1	DCSTAMP	1	6	2	1	3	3.67109	26.3563	5.52259	5	6	1	0	1	0.611351	1.40927	0.547753	0.077728	0.0118511	0.0302135	1	1	1	STAD	SYN-truncating
SIN3A	DCSTAMP	0	1	3	0	0	0.882277	26.8694	0	3	4	2	0	3	0.544748	2.79824	1.7027	0.996368	0.000652529	1	1	1	1	STAD	SYN-truncating
ZNF292	MUC6	0	2	4	0	4	0.949157	26.2346	2.54613	3	12	2	0	3	1.33644	3.09186	0.914479	0.221045	0.000280998	0.178151	1	1	1	STAD	SYN-truncating
ARID1B	LZTR1	0	0	3	1	2	0	41.5106	2.68475	5	14	2	0	6	1.33934	3.22517	1.86392	1	0.00238224	0.964285	1	1	1	STAD	SYN-truncating
RAI1	AMBRA1	0	5	0	0	3	3.34768	0	4.97789	6	19	2	1	1	1.74248	6.52476	0.463963	0.394355	1	0.0159355	1	1	1	STAD	SYN-indel
NSD1	APC	1	9	0	0	3	3.06052	0	3.23543	4	11	0	0	1	0.954091	0	0.295839	0.0406753	1	0.00365096	1	1	1	STAD	SYN-indel
CREBBP	ARID1A	6	14	2	0	9	1.27123	2.14409	3.30251	5	12	1	0	1	1.48294	1.47106	0.739375	0.372588	0.767384	0.0112429	1	1	1	STAD	SYN-indel
CUX1	ARID1A	5	8	2	0	7	0.950725	3.81529	4.33929	3	5	0	1	1	0.960843	2.77152	1.33826	0.52648	0.776368	0.0183628	1	1	1	STAD	SYN-indel
CTCF	ATM	0	2	1	1	6	2.0704	31.3482	17.4748	3	5	0	0	3	1.07895	0	3.70423	0.729956	0	0.0100848	1	0	1	STAD	SYN-indel
ASXL1	BCOR	1	0	0	0	4	0	0	7.40617	6	14	0	0	1	1.35659	0	0.477874	1	1	0.0119942	1	1	1	STAD	SYN-indel
TNRC6B	BRCA2	1	6	0	0	4	2.66182	0	3.77771	2	4	0	1	1	0.700229	1.82321	0.470259	0.0520542	1	0.000226069	1	1	1	STAD	SYN-indel
AMBRA1	CDH1	0	4	2	0	3	4.01785	27.9299	9.04529	6	8	1	1	1	0.714997	2.48552	0.506792	0.0619834	0.0588966	0.00449935	1	1	1	STAD	SYN-indel
ASXL1	CDK12	0	1	0	0	4	0.869831	0	7.97803	7	13	0	0	1	1.13678	0	0.471989	0.00601138	1	0.00319016	1	1	1	STAD	SYN-indel
LARP4B	CSMD3	2	1	2	0	4	0.426104	8.52552	7.41937	0	2	0	0	1	0.840769	0	1.25343	0.0115632	0	0.0132484	1	0	1	STAD	SYN-indel
ADAMTSL4	ERBB3	2	4	0	0	4	1.85813	0	7.44581	5	7	0	0	1	0.895819	0	0.883059	0.466194	1	7.99274e-05	1	1	1	STAD	SYN-indel
DCSTAMP	FGFR2	0	1	0	0	3	3.25053	0	38.3745	0	17	1	0	1	7.32191	6.52474	1.54082	0.00686414	1	8.61179e-06	1	1	0.497916	STAD	SYN-indel
ERBB4	FLG	3	18	0	0	4	3.89189	0	4.57235	4	28	0	1	1	3.16508	1.0436	0.686583	0.449111	1	0.00204785	1	1	1	STAD	SYN-indel
RAI1	FLG	1	5	1	0	4	1.40603	6.94475	3.84082	5	19	1	1	1	2.23879	5.49894	0.557839	0.266115	0.825238	0.000754983	1	1	1	STAD	SYN-indel
TOP2A	INPPL1	0	0	0	0	3	0	0	5.27467	2	6	0	1	1	1.09414	1.40674	0.530983	1	1	0.0496754	1	1	1	STAD	SYN-indel
TOP2A	KDM6A	0	1	0	0	3	2.47142	0	8.44557	2	5	0	1	1	0.883227	1.36336	0.485	0.958456	1	0.017132	1	1	1	STAD	SYN-indel
KDM6A	KMT2C	0	3	0	0	6	1.73189	0	6.23652	1	4	0	0	1	1.07013	0	0.812157	0.3733	1	0.000591581	1	1	1	STAD	SYN-indel
DCLK1	TP53	2	17	1	0	4	4.61573	2.62721	8.85154	4	22	0	1	1	4.02346	1.76084	1.17737	0.412589	0.154101	0.0180183	1	1	1	STAD	SYN-indel
FLG	TP53	18	62	2	0	4	1.70975	0.747268	3.36834	16	50	2	0	1	1.63343	0.924243	0.437003	0.477832	0.361131	0.00848051	1	1	1	STAD	SYN-indel
RNF111	TP53	1	2	0	0	3	0.901596	0	4.60704	3	2	0	0	1	0.490496	0	0.882173	0.213648	1	0.0161069	1	1	1	STAD	SYN-indel
UPF3A	TP53	0	1	0	0	3	1.16692	0	10.781	1	0	0	0	1	0	0	2.19852	1	1	0.0236755	1	1	1	STAD	SYN-indel
CREBBP	TPTE	1	2	0	0	3	1.47621	0	8.72096	10	24	3	0	7	1.29755	1.9137	1.93539	0.642498	1	0.0102597	1	1	1	STAD	SYN-indel
KMT2A	USH2A	2	4	2	0	5	0.872481	5.2733	2.87169	9	24	0	0	2	1.29499	0	0.395527	0.202244	1	0.00369369	1	1	1	STAD	SYN-indel
CUX1	DCLK1	1	1	1	0	5	0.39198	6.07425	8.61594	7	12	1	1	3	1.01372	2.57344	1.68059	0.00865236	0.99295	0.00563565	1	1	1	STAD	SYN-indel
AMBRA1	DCSTAMP	1	6	2	1	3	3.67109	26.3563	5.52259	5	6	1	0	1	0.611351	1.40927	0.547753	0.077728	0.0118511	0.0302135	1	1	1	STAD	SYN-indel
MAP2K7	KDM5C	0	4	0	0	4	13.1375	0	34.6773	1	21	1	2	1	9.76009	27.5265	1.96188	0.617156	1	0.0237881	1	1	1	STAD	SYN-indel
BMPR2	ACVR2A	0	1	4	0	7	0.636221	24.4424	9.03321	1	8	2	0	3	2.53212	6.84989	3.67884	0.000477543	0.260551	0.220622	1	1	1	STAD	ANT-missense
CTNNB1	ACVR2A	0	1	0	0	1	0.565225	0	1.16352	3	19	1	0	3	4.18388	2.42631	2.98653	0.000811805	1	0.000301286	1	1	1	STAD	ANT-missense
OR4N2	ACVR2A	2	1	0	0	0	1.22083	0	0	3	12	1	0	2	4.24375	9.7609	11.2994	0.000578698	1	1	1	1	1	STAD	ANT-missense
TP53	ACVR2A	0	13	3	1	3	9.64187	37.4984	9.94279	3	118	23	15	37	38.8812	152.192	106.04	9.03039e-05	0.00696264	0.000477065	1	1	1	STAD	ANT-missense
TP53	ADAMTSL4	0	1	0	0	1	2.60027	0	8.13563	3	130	26	16	39	31.2339	124.008	78.5335	0.000202553	1	0.0040659	1	1	1	STAD	ANT-missense
NOTCH2	ARHGAP35	2	1	0	0	0	0.574914	0	0	3	23	2	0	3	2.42047	2.9675	0.899999	0.000263551	1	1	1	1	1	STAD	ANT-missense
ADSSL1	ARID1A	1	1	0	0	1	0.658905	0	2.39607	0	5	1	0	0	5.8666	12.5551	0	0.000365057	1	1	1	1	1	STAD	ANT-missense
LARP4B	ARID1A	2	1	2	0	3	0.291389	5.74646	3.40782	0	2	0	0	2	1.29269	0	4.60953	0.000125362	0	0.192677	1	0	1	STAD	ANT-missense
PRKCI	ARID1A	1	1	0	0	4	0.530398	0	6.16294	0	4	0	0	2	3.51993	0	6.4095	0.000458156	1	0.422562	1	1	1	STAD	ANT-missense
TP53	ARID1A	0	22	5	1	4	11.5719	40.0216	9.45827	3	109	21	15	38	48.5313	190.96	185.959	5.18936e-06	0.000459753	1.3493e-13	0.30145	1	7.82176e-09	STAD	ANT-missense
RHOA	ARID1B	0	1	0	0	0	3.67946	0	0	0	22	0	0	0	27.3672	0	0	0.000178063	1	1	1	1	1	STAD	ANT-missense
BCL9L	ARID2	1	1	0	0	4	0.506393	0	6.08092	4	15	1	0	5	2.1688	3.07893	2.75742	0.000640466	1	0.365964	1	1	1	STAD	ANT-missense
CUL1	ARID2	1	1	0	0	1	0.905689	0	2.67246	2	14	0	3	1	3.45339	5.07278	0.951205	0.000708146	1	0.995166	1	1	1	STAD	ANT-missense
CHD4	ARID5B	3	1	0	0	2	0.573452	0	3.927	3	28	1	0	5	2.95342	1.09241	1.74643	6.2268e-05	1	0.89216	1	1	1	STAD	ANT-missense
CREBBP	ARID5B	4	1	1	0	1	0.328196	3.89577	1.70835	7	25	2	0	9	1.7256	1.63571	2.61959	2.12805e-05	1	0.00162136	1	1	1	STAD	ANT-missense
SPTA1	ARID5B	2	1	0	0	0	0.50138	0	0	18	77	4	3	8	2.03733	1.55313	2.75057	0.00078475	1	1	1	1	1	STAD	ANT-missense
INPPL1	ASXL1	2	1	0	1	3	0.577892	10.0822	6.98543	1	10	0	0	3	2.10794	0	1.85438	2.54957e-05	1	0.505886	1	1	1	STAD	ANT-missense
NOTCH2	ASXL1	1	1	0	0	0	0.436806	0	0	4	23	2	0	3	2.19796	2.67691	0.96152	5.25674e-05	1	1	1	1	1	STAD	ANT-missense
MUC4	ATF7IP	3	1	0	0	0	0.210028	0	0	9	21	0	0	2	1.06712	0	0.384497	0.000238805	1	1	1	1	1	STAD	ANT-missense
CDK12	ATM	2	1	0	0	2	0.565155	0	2.79322	2	12	2	0	3	2.3668	4.55477	1.87387	0.000475674	1	0.96497	1	1	1	STAD	ANT-missense
EPHA2	ATM	1	1	0	0	3	0.468474	0	6.32598	5	16	0	1	3	2.07852	2.18259	2.67688	0.000990721	1	0.611724	1	1	1	STAD	ANT-missense
LZTR1	ATM	2	1	0	0	1	0.628795	0	2.71434	1	11	0	0	1	3.23188	0	1.19061	4.07665e-05	1	0.999907	1	1	1	STAD	ANT-missense
MGA	ATM	2	1	0	0	2	0.283812	0	1.40078	6	16	3	0	10	1.12184	2.36532	2.83711	0.000391764	1	0.0554736	1	1	1	STAD	ANT-missense
TP53	ATM	0	7	1	1	2	8.11819	29.8193	9.56264	3	124	25	15	38	33.8059	132.796	87.5437	0.000287664	0.0224075	0.000525427	1	1	1	STAD	ANT-missense
CIC	ATRX	2	1	0	0	0	0.417972	0	0	2	11	2	0	11	1.45618	5.65151	3.55501	0.000708634	1	1	1	1	1	STAD	ANT-missense
CDH1	B2M	1	1	0	1	0	0.954134	14.786	0	2	31	0	5	4	6.66234	15.6802	4.28976	0.000152297	0.00127555	1	1	1	1	STAD	ANT-missense
TP53	B2M	0	3	1	0	1	3.88621	16.6845	6.73968	3	128	25	16	38	33.4803	130.995	78.9061	0.00037788	0.000930415	0.00143047	1	1	1	STAD	ANT-missense
KMT2C	BCHE	4	1	1	0	3	0.25061	2.32933	3.71629	13	39	9	2	18	1.26301	3.46796	2.87508	0.000428003	0.00198115	0.655676	1	1	1	STAD	ANT-missense
DCLK1	BCOR	1	1	0	0	0	0.878943	0	0	5	38	1	1	5	4.57359	2.32703	4.96831	0.000410867	1	1	1	1	1	STAD	ANT-missense
FAT1	BCOR	8	1	0	0	2	0.108347	0	1.04689	12	32	2	0	4	1.16891	1.35756	0.604617	0.000462116	1	0.794033	1	1	1	STAD	ANT-missense
TP53	BCOR	0	3	3	0	5	5.32045	68.0161	35.9026	3	128	23	16	37	32.2433	120.242	74.8207	1.54004e-05	0.0950688	0.203493	0.892947	1	1	STAD	ANT-missense
EP300	BMPR2	3	1	0	0	0	0.302945	0	0	4	15	0	3	1	1.51891	2.94631	0.346065	1.53107e-05	1	1	0.88776	1	1	STAD	ANT-missense
ERBB2	BMPR2	0	1	0	0	0	0.688646	0	0	1	26	0	0	0	5.87606	0	0	0.000290898	1	1	1	1	1	STAD	ANT-missense
MBD6	BMPR2	2	1	0	0	5	0.619503	0	7.97837	0	7	1	0	7	2.37482	5.49432	5.76423	4.70051e-05	1	0.677276	1	1	1	STAD	ANT-missense
MGA	BMPR2	3	1	0	0	4	0.262398	0	2.6554	5	16	3	0	9	1.23129	2.60624	2.61103	0.000142732	1	0.782409	1	1	1	STAD	ANT-missense
RASA1	BMPR2	1	1	1	0	4	0.776903	6.46166	7.17049	0	9	5	0	6	2.76316	13.296	4.65307	6.87824e-05	5.888e-05	0.752426	1	1	1	STAD	ANT-missense
SMARCA4	BRAF	3	1	0	0	0	0.60248	0	0	4	23	1	0	0	2.26859	1.41679	0	0.000588184	1	1	1	1	1	STAD	ANT-missense
ADAMTSL4	BRCA2	4	1	0	0	3	0.315156	0	5.01926	3	10	0	0	2	1.69499	0	1.82056	3.53487e-05	1	0.480795	1	1	1	STAD	ANT-missense
CDKN2A	BRCA2	5	1	2	0	2	0.792779	22.788	21.5487	4	14	5	0	5	5.09607	26.4556	34.7026	1.93591e-05	0.00270404	0.0307655	1	1	1	STAD	ANT-missense
FGFR3	BRCA2	2	1	0	0	0	0.622421	0	0	1	8	0	0	1	2.64972	0	1.50251	5.69407e-06	1	1	0.330706	1	1	STAD	ANT-missense
IRF2	BRCA2	1	1	0	0	1	1.31106	0	4.52475	1	8	1	1	6	4.37862	13.3271	14.2194	0.000264286	1	0.000143893	1	1	1	STAD	ANT-missense
RASA1	BRCA2	1	1	2	0	1	0.636946	10.7388	1.67461	0	9	4	0	9	2.86877	11.0225	7.23287	0.000619271	0.0185229	7.16603e-05	1	1	1	STAD	ANT-missense
SMAD4	BRCA2	0	1	0	0	2	1.44176	0	5.15265	1	24	2	0	5	10.7842	9.35422	7.21145	0.000701904	1	0.0361892	1	1	1	STAD	ANT-missense
TP53	BRCA2	0	8	1	2	1	8.59655	40.3566	4.3594	3	123	25	14	39	34.6631	134.688	92.9692	0.0007495	0.0336691	0.000179726	1	1	1	STAD	ANT-missense
ZMYM3	BRCA2	3	1	0	0	1	0.332533	0	1.4904	1	6	0	0	2	1.20393	0	1.38415	3.76051e-07	1	0.99999	0.0218794	1	1	STAD	ANT-missense
DCSTAMP	CASP8	0	1	1	0	2	2.12988	32.051	11.652	0	17	0	0	2	7.70254	0	3.46396	0.000913636	1	0.700629	1	1	1	STAD	ANT-missense
TP53	CASP8	0	3	1	0	1	5.10989	22.0597	7.04171	3	128	25	16	39	32.3729	126.595	80.0623	0.000677741	0.00655273	0.00220833	1	1	1	STAD	ANT-missense
CDKN2A	CDH10	4	1	1	0	0	1.24387	17.5575	0	5	14	6	0	7	4.23721	26.5076	43.119	0.000641459	0.000186553	1	1	1	1	STAD	ANT-missense
CIC	CDH10	1	1	0	0	4	0.334969	0	3.93552	3	11	2	0	9	1.32251	5.0959	3.16447	0.000190143	1	0.605216	1	1	1	STAD	ANT-missense
IRF2	CDH10	2	1	0	0	3	1.4527	0	18.8831	0	8	1	1	4	4.9872	15.1987	8.46149	6.61368e-07	1	0.414578	0.0384738	1	1	STAD	ANT-missense
KMT2B	CDH10	4	1	0	1	8	0.211748	3.71039	8.25353	7	16	2	2	13	1.07931	4.55816	4.68204	0.000165051	1.63086e-05	0.340746	1	0.947301	1	STAD	ANT-missense
SMARCA4	CDH10	4	2	0	0	0	0.487295	0	0	3	22	1	0	0	2.65021	1.72573	0	0.000335317	1	1	1	1	1	STAD	ANT-missense
BCL9L	CDK12	2	1	0	0	1	0.638108	0	2.45819	3	15	1	0	8	2.34218	3.32164	3.91276	7.28335e-05	1	0.0227831	1	1	1	STAD	ANT-missense
FGFR2	CHD4	2	1	0	0	0	0.480527	0	0	1	9	1	0	1	1.70427	2.15197	0.839013	0.000727694	1	1	1	1	1	STAD	ANT-missense
KMT2B	CHD4	4	1	0	1	8	0.198798	3.51479	7.82411	7	16	2	2	15	1.08094	4.55666	5.45948	3.12423e-05	2.05121e-05	0.48432	1	1	1	STAD	ANT-missense
MTOR	CHD4	2	1	1	0	1	0.26327	2.49779	0.948402	3	22	2	1	0	2.1109	2.82272	0	5.79308e-05	0.000415869	1	1	1	1	STAD	ANT-missense
MYT1	CHD4	6	2	0	0	0	0.652623	0	0	3	14	0	1	0	2.17561	2.01813	0	0.000290869	1	1	1	1	1	STAD	ANT-missense
SPTAN1	CHD4	3	1	0	0	0	0.221592	0	0	9	17	1	0	2	0.876314	0.56299	0.65155	0.000207076	1	1	1	1	1	STAD	ANT-missense
CTNNB1	CIC	1	1	0	0	0	0.77152	0	0	2	19	1	0	4	4.11813	2.34032	3.19232	4.46227e-05	1	1	1	1	1	STAD	ANT-missense
INPPL1	CIC	1	1	0	0	1	0.521876	0	1.65587	2	10	0	1	5	1.84576	2.90158	3.41109	0.000127728	1	5.92748e-06	1	1	0.342899	STAD	ANT-missense
KMT2B	CIC	2	1	0	1	6	0.265277	4.67691	5.5129	9	16	2	2	16	0.912479	3.84785	6.02744	0.000646366	0.999898	0.164974	1	1	1	STAD	ANT-missense
NF1	CIC	2	1	1	0	4	0.348062	3.10473	2.7877	4	18	4	0	8	1.63118	3.43296	2.41988	0.000500816	0.00136959	0.70234	1	1	1	STAD	ANT-missense
SMAD4	CIC	0	1	1	0	0	1.75849	18.719	0	1	24	1	0	7	10.1965	4.40938	9.38339	0.000715566	1	1	1	1	1	STAD	ANT-missense
TGFBR2	CIC	1	1	0	0	0	1.11744	0	0	1	11	0	1	3	4.18889	6.51667	3.56808	4.03632e-06	1	1	0.234539	1	1	STAD	ANT-missense
TP53	CIC	0	3	2	0	3	3.96921	33.8145	15.8036	3	128	24	16	39	33.7498	128.793	87.8	0.000219148	0.0186006	0.018449	1	1	1	STAD	ANT-missense
BRAF	CREBBP	2	1	1	0	0	0.699607	4.53528	0	1	11	0	0	0	3.94096	0	0	9.60644e-05	1	1	1	1	1	STAD	ANT-missense
BRCA1	CREBBP	3	1	0	0	1	0.35584	0	0.870494	3	11	1	0	0	1.61279	1.81916	0	8.9637e-06	1	1	0.520271	1	1	STAD	ANT-missense
LPPR4	CREBBP	5	1	0	0	0	0.387914	0	0	2	8	0	0	1	1.63467	0	1.32498	6.73625e-05	1	1	1	1	1	STAD	ANT-missense
RHOA	CREBBP	0	1	0	0	0	2.80027	0	0	0	22	0	0	0	30.5059	0	0	0.000377423	1	1	1	1	1	STAD	ANT-missense
TP53	CREBBP	0	9	1	1	4	8.15985	23.4212	15.8434	3	122	25	15	38	35.998	142.786	98.1331	0.000395819	0.00342764	0.0129755	1	1	1	STAD	ANT-missense
CDH1	CTCF	2	1	0	0	0	0.775347	0	0	1	31	0	6	4	8.04245	22.7429	4.29795	0.000251557	1	1	1	1	1	STAD	ANT-missense
LZTR1	CTCF	3	1	0	0	0	0.718554	0	0	0	11	0	0	2	3.82072	0	2.19746	5.95028e-09	1	1	0.000346437	1	1	STAD	ANT-missense
SMAD4	CTCF	0	1	1	0	0	2.16543	23.0938	0	1	24	1	0	7	9.90999	4.28956	8.49869	0.000351574	1	1	1	1	1	STAD	ANT-missense
TP53	CTCF	0	3	0	1	3	5.36147	22.7619	19.108	3	128	26	15	38	32.0451	125.706	79.7642	0.000913446	0.0021413	0.0293168	1	1	1	STAD	ANT-missense
ZBTB20	CTNND1	4	1	0	0	2	0.567878	0	7.71594	8	18	0	0	3	1.90346	0	3.11484	0.000279315	1	0.863931	1	1	1	STAD	ANT-missense
ZNRF3	CTNND1	3	1	2	0	1	0.470402	23.6017	2.87526	1	8	1	0	3	1.57218	4.59367	2.33026	0.000219441	0.905611	0.99959	1	1	1	STAD	ANT-missense
CSMD3	CUL1	3	1	0	0	0	0.29018	0	0	34	111	7	1	6	1.57189	0.944757	1.14156	6.16418e-05	1	1	1	1	1	STAD	ANT-missense
NOTCH2	CUL1	3	1	0	0	1	0.443497	0	1.48496	2	23	2	0	2	2.81712	3.42924	0.614581	0.000390097	1	0.998125	1	1	1	STAD	ANT-missense
KMT2B	CUX1	4	1	0	1	10	0.209304	3.67708	10.1077	7	16	2	2	11	1.07565	4.54315	4.01748	0.000203045	1.68367e-08	0.238987	1	0.000979425	1	STAD	ANT-missense
TP53	CUX1	0	3	1	0	3	4.01965	16.9509	17.7141	3	128	25	16	38	33.8907	132.954	83.0897	0.000142187	0.00127797	0.0237166	1	1	1	STAD	ANT-missense
ZNRF3	CUX1	3	1	2	0	1	0.372265	18.7072	2.18892	1	8	1	0	3	1.61178	4.69169	2.5076	1.88298e-07	0.954419	1.88687e-06	0.0109576	1	0.109235	STAD	ANT-missense
APOB	DAZAP1	3	1	0	0	2	0.323755	0	2.39944	18	48	2	0	3	1.1441	0.766308	0.544701	0.000148938	1	1	1	1	1	STAD	ANT-missense
PGM5	DDX3X	0	1	0	0	0	2.57041	0	0	0	27	2	0	1	9.37182	8.35284	1.44954	0.000902715	1	1	1	1	1	STAD	ANT-missense
BCL9L	EGFR	2	1	1	0	1	0.616844	13.4615	2.29103	3	15	0	0	8	2.35105	0	3.93613	5.4288e-05	1	0.00297241	1	1	1	STAD	ANT-missense
ATRX	EPHA2	2	1	0	0	2	0.407573	0	2.00494	1	16	1	1	3	2.39752	2.48388	1.23703	0.000174912	1	0.970782	1	1	1	STAD	ANT-missense
CDH1	EPHA2	1	1	0	0	0	0.757311	0	0	2	31	0	6	4	6.9039	19.3084	4.4368	0.000151667	1	1	1	1	1	STAD	ANT-missense
KMT2B	EPHA2	4	1	0	1	8	0.189673	3.47251	7.28293	7	16	2	2	14	1.09429	4.57132	5.24526	1.79184e-05	5.09713e-05	0.650782	1	1	1	STAD	ANT-missense
MAP2K7	EPHA2	0	1	0	0	2	1.67235	0	10.3338	1	24	1	2	3	12.6663	30.387	6.78804	0.000894136	1	0.99737	1	1	1	STAD	ANT-missense
PPP2R1A	EPHA2	2	1	0	0	0	0.860012	0	0	1	9	0	0	0	3.3784	0	0	6.36653e-05	1	1	1	1	1	STAD	ANT-missense
RHOA	EPHA2	0	1	0	0	0	3.89171	0	0	0	22	0	0	0	27.2716	0	0	0.000455452	1	1	1	1	1	STAD	ANT-missense
TP53	EPHA2	0	5	0	1	1	6.18326	16.2678	5.39936	3	126	26	15	39	33.9326	133.903	85.5811	0.000247737	0.000128665	0.0015735	1	1	1	STAD	ANT-missense
ZNF292	EPHA2	1	1	0	0	2	0.422692	0	1.4749	2	13	6	0	5	1.68254	10.6997	1.42323	0.000235443	1	0.985724	1	1	1	STAD	ANT-missense
TP53	ERBB2	0	2	2	1	1	3.79591	73.0343	13.3625	3	129	24	15	39	31.6064	117.176	72.5219	7.54077e-05	0.12358	0.0217715	1	1	1	STAD	ANT-missense
HLA-B	ERBB3	0	1	1	0	3	1.86577	39.058	17.5804	0	8	1	2	4	6.58219	44.6702	11.3496	0.000611613	0.00442969	0.810692	1	1	1	STAD	ANT-missense
MARK2	ERBB3	2	1	0	0	2	0.629444	0	4.59691	2	9	0	0	5	2.247	0	5.18632	0.000110246	1	0.0191886	1	1	1	STAD	ANT-missense
SPTAN1	ERBB3	3	1	0	0	0	0.201528	0	0	9	17	1	0	2	0.887667	0.571054	0.702853	0.000287251	1	1	1	1	1	STAD	ANT-missense
TP53	ERBB3	0	3	2	1	3	3.47434	43.4869	14.9174	3	128	24	15	37	34.6462	129.453	83.9628	1.40112e-07	0.0239621	0.0211204	0.00815396	1	1	STAD	ANT-missense
PIK3CA	ERBB4	1	5	0	0	0	4.31269	0	0	1	71	0	0	0	18.8311	0	0	0.00029273	1	1	1	1	1	STAD	ANT-missense
ARID5B	FAT1	1	1	0	0	1	0.667757	0	1.5765	2	11	0	0	2	2.43078	0	1.36128	0.000953118	1	0.989571	1	1	1	STAD	ANT-missense
DYRK1A	FAT1	1	1	1	0	0	0.813233	8.4409	0	0	10	0	0	2	3.68613	0	1.96752	0.000376989	1	1	1	1	1	STAD	ANT-missense
FGFR3	FAT1	2	1	0	0	0	0.618503	0	0	1	8	0	0	1	2.67047	0	1.60347	0.000448197	1	1	1	1	1	STAD	ANT-missense
AMBRA1	FBXW7	1	1	0	1	1	0.366507	5.30996	1.16922	5	11	3	0	3	1.23879	4.63689	1.93711	0.000460836	0.998537	0.000416538	1	1	1	STAD	ANT-missense
CTNNB1	FBXW7	1	1	0	0	1	0.619092	0	1.47842	2	19	1	0	3	4.39031	2.50418	2.54399	0.00013147	1	0.00130031	1	1	1	STAD	ANT-missense
RHOA	FBXW7	0	1	0	0	0	3.19616	0	0	0	22	0	0	0	29.0654	0	0	0.000734613	1	1	1	1	1	STAD	ANT-missense
TP53	FBXW7	0	7	2	1	2	6.96397	38.0002	8.31312	3	124	24	15	37	35.3298	135.437	89.9116	3.77895e-06	0.031666	0.00209537	0.219599	1	1	STAD	ANT-missense
ZNRF3	FBXW7	1	1	1	0	2	0.376783	9.63304	3.35858	3	8	2	0	2	1.268	7.28896	1.86099	7.63389e-05	0.999995	0.934999	1	1	1	STAD	ANT-missense
EDNRB	FLG2	2	1	1	0	2	1.22415	15.7956	10.863	3	28	1	0	3	6.4523	2.9512	3.74388	0.000988918	0.999261	0.576842	1	1	1	STAD	ANT-missense
KMT2D	HIST1H1E	2	1	1	0	3	0.481038	6.97075	6.90055	10	48	8	1	24	1.83323	4.82637	3.4708	0.000260444	0.958982	0.542729	1	1	1	STAD	ANT-missense
BAP1	HLA-B	1	1	0	0	0	1.11161	0	0	0	10	1	0	1	4.31904	6.85793	1.15802	0.000210634	1	1	1	1	1	STAD	ANT-missense
EGFR	HLA-B	3	1	1	0	1	0.392521	4.76973	1.65255	5	13	0	0	0	1.43345	0	0	0.000183084	1	1	1	1	1	STAD	ANT-missense
FMN2	HLA-B	4	1	0	0	2	0.255159	0	2.33894	9	29	0	0	3	1.91026	0	1.54177	0.000410885	1	0.948614	1	1	1	STAD	ANT-missense
IRX1	HLA-B	2	1	0	0	0	0.676879	0	0	6	17	0	0	0	2.3522	0	0	0.00054211	1	1	1	1	1	STAD	ANT-missense
TP53	INPPL1	0	2	1	0	3	3.89805	24.8729	19.2305	3	129	25	16	38	32.1003	124.986	80.2227	0.000526327	0.00140903	0.0242945	1	1	1	STAD	ANT-missense
KMT2A	IRF2	3	1	0	0	0	0.389081	0	0	8	27	2	0	6	1.46422	1.23365	1.03795	0.000493645	1	1	1	1	1	STAD	ANT-missense
NOTCH2	KANSL1	2	1	0	0	0	0.407845	0	0	3	23	2	0	3	2.47578	3.02165	0.962296	2.9647e-05	1	1	1	1	1	STAD	ANT-missense
SMAD4	KANSL1	0	1	1	0	0	2.39013	25.0157	0	1	24	1	0	7	9.63422	4.18306	8.41906	0.000875246	1	1	1	1	1	STAD	ANT-missense
ARID5B	KMT2B	2	1	0	0	1	0.53277	0	1.34952	1	11	0	0	3	2.96973	0	2.21119	5.34327e-05	1	2.34685e-06	1	1	0.13585	STAD	ANT-missense
DYRK1A	KMT2B	1	1	1	0	1	0.78383	8.23383	1.96074	0	10	0	0	1	3.73418	0	0.99536	9.5729e-05	1	1	1	1	1	STAD	ANT-missense
GATA3	KMT2B	3	1	0	0	2	0.748462	0	6.74549	1	8	1	0	2	3.25944	8.30444	4.19566	2.67523e-05	1	0.991096	1	1	1	STAD	ANT-missense
MBD6	KMT2B	1	1	0	0	4	0.585475	0	6.24824	1	7	1	0	8	2.0512	4.72895	6.71762	4.64565e-05	1	0.0903907	1	1	1	STAD	ANT-missense
NHLRC1	KMT2B	2	1	0	0	1	1.12162	0	5.31012	0	6	0	0	1	3.9069	0	2.9529	1.66302e-06	1	1	0.0967012	1	1	STAD	ANT-missense
PBRM1	KMT2B	1	1	2	0	3	0.405403	6.78003	2.89886	3	11	1	1	9	1.45946	2.34322	4.75744	0.000773392	0.901092	0.0846377	1	1	1	STAD	ANT-missense
SGIP1	KMT2B	1	1	0	0	1	0.82717	0	1.97217	2	12	0	0	3	2.91627	0	3.36819	0.00024319	1	4.9361e-05	1	1	1	STAD	ANT-missense
SMAD4	KMT2B	0	1	1	0	0	1.42088	14.7793	0	1	24	1	0	7	10.8596	4.72175	10.0368	0.000509663	0.999883	1	1	1	1	STAD	ANT-missense
TAF1	KMT2B	1	1	0	0	0	0.425806	0	0	2	14	0	0	2	2.12849	0	1.19176	4.59684e-05	1	1	1	1	1	STAD	ANT-missense
TP53	KMT2B	0	8	1	0	2	8.07755	12.6423	8.87329	3	123	25	16	39	35.1938	143.76	93.2459	0.000117683	1.05057e-05	0.000126408	1	0.610425	1	STAD	ANT-missense
RNF43	KMT2C	1	1	0	0	5	0.521052	0	8.03884	0	6	5	0	7	2.25329	22.3898	9.17979	0.000677847	1	0.232205	1	1	1	STAD	ANT-missense
SMARCB1	KMT2C	3	1	0	0	2	0.775517	0	7.03406	1	6	0	0	0	4.14913	0	0	1.95208e-05	1	0	1	1	0	STAD	ANT-missense
SPTAN1	KMT2C	7	3	1	0	2	0.296508	1.04818	1.04327	5	15	0	0	0	1.22224	0	0	0.000966674	1	0	1	1	0	STAD	ANT-missense
ACVR2A	KMT2D	1	1	0	0	3	0.766964	0	4.2936	0	5	2	0	6	4.09105	14.7092	17.3095	0.000447345	1	3.89833e-05	1	1	1	STAD	ANT-missense
ANKRD6	KMT2D	3	1	0	0	1	0.281492	0	1.28396	1	3	0	0	1	1.15034	0	2.2308	1.58548e-05	1	3.29724e-26	0.919228	1	1.91214e-21	STAD	ANT-missense
ELF3	KMT2D	0	1	0	0	0	0.862364	0	0	0	4	0	0	6	4.15159	0	29.4454	0.000107843	1	1	1	1	1	STAD	ANT-missense
EPS8	KMT2D	1	1	0	0	1	0.407988	0	0.928544	1	5	0	0	0	1.74089	0	0	0.000339366	1	1	1	1	1	STAD	ANT-missense
HOXB3	KMT2D	7	2	0	0	2	0.744772	0	5.51376	3	4	0	0	1	2.54619	0	5.82118	3.87019e-05	1	0.110317	1	1	1	STAD	ANT-missense
MEN1	KMT2D	1	1	0	0	3	0.454441	0	4.53685	1	3	1	0	2	1.85638	9.72513	5.8715	0.00037022	1	0.0629851	1	1	1	STAD	ANT-missense
PSIP1	KMT2D	0	1	0	0	0	0.932544	0	0	0	5	1	0	2	4.48748	6.08819	5.37469	0.000208902	1	1	1	1	1	STAD	ANT-missense
RARA	KMT2D	0	1	0	0	0	0.707136	0	0	0	4	0	0	0	4.22191	0	0	3.92904e-05	1	1	1	1	1	STAD	ANT-missense
SMAD4	KMT2D	0	2	1	0	2	1.49326	7.94428	2.86829	1	23	1	0	5	15.0469	6.70697	13.5419	1.45385e-05	1	0.0036848	0.843102	1	1	STAD	ANT-missense
TBX3	KMT2D	2	1	0	0	0	0.248632	0	0	1	3	1	0	2	0.928091	8.66779	4.86518	0.000886518	1	1	1	1	1	STAD	ANT-missense
TP53	KMT2D	0	12	5	1	6	6.63988	42.7417	15.0784	3	119	21	15	35	50.032	179.014	146.758	1.03366e-11	0.00465788	2.27411e-05	6.01929e-07	1	1	STAD	ANT-missense
CDH1	KRAS	0	1	0	0	0	0.979995	0	0	3	31	0	6	4	5.81364	16.5403	4.27928	0.000897609	1	1	1	1	1	STAD	ANT-missense
LZTR1	KRAS	2	1	0	0	0	0.793052	0	0	1	11	0	0	2	3.06646	0	2.22831	0.000974084	1	1	1	1	1	STAD	ANT-missense
ARID5B	LARP4B	2	1	0	0	1	0.52971	0	1.35609	1	11	0	0	3	2.98173	0	2.14043	1.36035e-05	1	9.87448e-08	0.789015	1	0.00572058	STAD	ANT-missense
BRAF	LARP4B	1	1	1	0	0	0.914043	5.96312	0	2	11	0	0	0	3.17224	0	0	7.63427e-06	1	1	0.4432	1	1	STAD	ANT-missense
CUX1	LARP4B	3	1	0	1	4	0.245664	3.90672	4.88938	5	12	2	0	4	1.28495	3.23311	2.5239	1.09938e-05	0.999945	0.518149	0.637917	1	1	STAD	ANT-missense
IRF2	LARP4B	2	1	0	0	1	1.16229	0	4.27297	0	8	1	1	6	5.43662	16.5331	14.5969	2.09502e-07	1	5.16168e-05	0.0121911	1	1	STAD	ANT-missense
MGA	LARP4B	4	1	0	0	3	0.209207	0	1.73927	4	16	3	0	10	1.41068	2.99225	3.05953	1.64142e-06	1	0.019533	0.0954472	1	1	STAD	ANT-missense
TP53	LARP4B	0	5	2	0	2	5.58353	28.4888	8.37647	3	126	24	16	38	34.759	134.523	93.6129	7.64744e-06	0.0063063	0.000537968	0.443957	1	1	STAD	ANT-missense
ARID5B	MBD6	2	1	0	0	1	0.704721	0	1.90434	1	11	0	0	3	2.77671	0	1.89147	0.000147856	1	0.999548	1	1	1	STAD	ANT-missense
ATRX	MBD6	1	1	0	0	1	0.555533	0	1.25541	2	16	1	1	4	1.94637	2.03647	1.53274	0.000428702	1	0.000113508	1	1	1	STAD	ANT-missense
SMAD4	MBD6	0	1	0	0	1	1.97642	0	3.40873	1	24	2	0	6	9.94624	8.64706	7.76892	0.000866578	1	0.00468895	1	1	1	STAD	ANT-missense
ARID5B	MGA	2	1	0	0	1	0.613432	0	1.67452	1	11	0	0	3	2.88707	0	1.97748	0.000234681	1	0.000995132	1	1	1	STAD	ANT-missense
PPP2R1A	MGA	2	1	0	0	0	0.850931	0	0	1	9	0	0	0	3.39188	0	0	2.80698e-05	1	1	1	1	1	STAD	ANT-missense
DCLK1	MTOR	1	1	1	0	0	0.657571	6.48609	0	5	38	0	1	5	4.72895	1.19384	5.4332	0.000703415	1	1	1	1	1	STAD	ANT-missense
FGFR3	MTOR	1	1	0	0	1	0.678778	0	3.07047	2	8	0	0	0	2.27578	0	0	1.31961e-05	1	1	0.765467	1	1	STAD	ANT-missense
FOSL2	MTOR	2	1	0	0	0	1.43706	0	0	1	8	0	0	1	4.84844	0	2.56557	6.64596e-07	1	1	0.0386609	1	1	STAD	ANT-missense
MGA	MTOR	2	1	1	0	4	0.28374	3.07508	2.72697	6	16	2	0	8	1.12499	1.57759	2.27515	0.000225753	1	0.753275	1	1	1	STAD	ANT-missense
TP53	MTOR	0	7	1	0	2	8.27972	15.6588	10.2829	3	124	25	16	39	33.5533	134.126	88.4704	0.000948932	0.000116349	0.00309275	1	1	1	STAD	ANT-missense
CDK12	NF1	2	1	0	0	1	0.627954	0	1.65494	2	12	2	0	4	2.32423	4.46717	2.35163	4.0467e-05	1	0.000223834	1	1	1	STAD	ANT-missense
CIC	NF1	1	1	0	0	4	0.333848	0	3.95284	3	11	2	0	8	1.33148	5.12237	2.79302	0.000413055	1	0.669394	1	1	1	STAD	ANT-missense
MGA	NF1	3	1	0	0	4	0.288294	0	3.1237	5	16	3	0	10	1.22083	2.57829	2.71351	0.000142058	1	0.74404	1	1	1	STAD	ANT-missense
NIPBL	NF1	2	1	0	0	4	0.356025	0	2.98617	5	26	3	2	4	2.02372	3.0453	1.10183	0.000307478	1	0.63856	1	1	1	STAD	ANT-missense
CREBBP	NOTCH1	2	1	1	0	4	0.268661	3.15841	3.2541	9	25	2	0	7	1.54441	1.4673	2.43886	0.000252473	0.996018	0.723022	1	1	1	STAD	ANT-missense
ERBB2	NOTCH1	0	1	0	0	0	0.671741	0	0	1	26	0	0	0	5.82282	0	0	0.000516465	1	1	1	1	1	STAD	ANT-missense
MYT1	NOTCH1	4	1	0	0	0	0.399596	0	0	5	15	0	1	0	1.84886	1.59938	0	5.44936e-06	1	1	0.316531	1	1	STAD	ANT-missense
SMAD4	NOTCH1	0	1	0	0	0	1.61911	0	0	1	24	2	0	7	10.4462	9.01681	9.60752	0.00054371	1	1	1	1	1	STAD	ANT-missense
TP53	NOTCH1	0	5	2	0	3	6.24389	32.1712	15.8883	3	126	24	16	37	34.1874	132.212	83.0538	2.99857e-05	0.0176667	0.0110214	1	1	1	STAD	ANT-missense
TPTE	NOTCH2	3	1	0	0	0	0.849898	0	0	4	26	0	1	0	3.62315	0.85593	0	0.000340758	1	1	1	1	1	STAD	ANT-missense
ARID1A	NSD1	1	1	2	0	9	0.421574	14.8453	10.7712	2	19	28	4	46	2.68931	75.1774	14.2788	0.000340795	0.0261658	0.215674	1	1	1	STAD	ANT-missense
TP53	NSD1	1	3	1	0	4	4.54883	19.0336	26.3402	2	128	25	16	38	37	145.515	79.4981	5.02188e-05	0.00332441	0.145173	1	1	1	STAD	ANT-missense
APC	PBRM1	2	1	1	0	0	0.350643	3.68515	0	5	19	11	1	15	1.44045	9.29207	3.94927	0.000433326	0.000410196	1	1	1	1	STAD	ANT-missense
CHD4	PBRM1	1	1	0	0	1	0.486807	0	1.33512	5	28	1	0	6	2.43142	0.893297	2.25002	0.000404702	1	0.000219853	1	1	1	STAD	ANT-missense
SMAD4	PBRM1	0	1	0	0	0	1.90207	0	0	1	24	2	0	7	9.93056	8.56036	8.71347	0.000344502	1	1	1	1	1	STAD	ANT-missense
TP53	PBRM1	0	5	2	0	0	7.02452	36.677	0	3	126	24	16	39	32.3875	125.337	83.5678	0.000923994	0.0172105	1	1	1	1	STAD	ANT-missense
ADAMTSL4	PGM5	5	2	0	0	2	0.524056	0	2.8629	2	9	0	0	3	1.82399	0	3.06577	0.000613051	1	0.0133781	1	1	1	STAD	ANT-missense
BRAF	PGM5	2	1	1	0	0	0.711582	4.59593	0	1	11	0	0	0	3.88917	0	0	1.85664e-05	1	1	1	1	1	STAD	ANT-missense
CTNNB1	PGM5	1	1	0	0	1	0.610088	0	1.24197	2	19	1	0	3	4.41336	2.52996	2.81054	0.000218539	1	0.000117493	1	1	1	STAD	ANT-missense
ERBB2	PGM5	1	2	0	0	0	0.862373	0	0	0	25	0	0	0	7.60597	0	0	0.000875763	1	1	1	1	1	STAD	ANT-missense
HLA-B	PGM5	0	1	2	0	2	1.68517	73.1992	10.0138	0	8	0	2	5	7.03393	31.1059	15.521	4.11415e-05	0.861204	0.000398098	1	1	1	STAD	ANT-missense
IGFN1	PGM5	5	1	0	0	0	0.137977	0	0	6	8	0	0	1	0.509536	0	0.375148	7.43714e-05	1	1	1	1	1	STAD	ANT-missense
MARK2	PGM5	1	1	0	0	2	0.592626	0	3.70787	3	9	0	0	4	2.05983	0	4.6225	2.07852e-05	1	0.00319974	1	1	1	STAD	ANT-missense
MYT1	PGM5	3	1	0	0	0	0.349011	0	0	6	15	0	1	0	1.75299	1.50049	0	7.05676e-06	1	1	0.409737	1	1	STAD	ANT-missense
TP53	PGM5	0	6	0	1	3	5.77441	12.4167	10.4893	3	125	26	15	38	36.5069	145.041	105.568	0.000159438	2.39203e-05	0.000896639	1	1	1	STAD	ANT-missense
KANSL1	PIK3CA	4	1	1	0	1	0.297955	3.39728	1.19584	0	5	4	0	2	1.48898	13.5164	1.39104	0.000162569	0.00379361	0.0132114	1	1	1	STAD	ANT-missense
TP53	PIK3CA	0	9	2	3	4	7.98181	57.0306	16.4217	3	122	24	13	38	36.3562	133.389	94.678	1.54812e-05	0.0424338	0.000669091	0.897599	1	1	STAD	ANT-missense
ARID5B	PLXNB2	1	1	0	0	2	0.69191	0	3.30111	2	11	0	0	2	2.41969	0	1.33528	0.000323552	1	0.90567	1	1	1	STAD	ANT-missense
ATRX	PLXNB2	1	1	0	0	2	0.467718	0	2.14522	2	16	1	1	3	2.01822	2.1121	1.22347	4.72494e-05	1	0.943134	1	1	1	STAD	ANT-missense
CUL1	PLXNB2	2	1	0	0	0	0.772803	0	0	1	14	0	3	2	4.20022	6.18695	2.02931	1.22843e-06	1	1	0.0714416	1	1	STAD	ANT-missense
CYP11B1	PLXNB2	2	1	0	0	0	0.807711	0	0	1	13	0	0	1	3.68722	0	3.05136	0.000317822	1	1	1	1	1	STAD	ANT-missense
ERBB4	PLXNB2	0	1	0	1	2	0.596937	5.41705	3.10354	7	45	0	0	3	3.25292	0	1.78345	0.000436339	1	0.94616	1	1	1	STAD	ANT-missense
ZNRF3	PLXNB2	2	1	2	0	2	0.38331	20.3095	4.06882	2	8	1	0	2	1.42738	4.09046	1.69707	7.11114e-05	0.828979	0.922909	1	1	1	STAD	ANT-missense
MTOR	PTEN	2	1	0	0	1	0.290718	0	0.970772	3	22	3	1	0	2.09284	3.72922	0	0.000383607	1	1	1	1	1	STAD	ANT-missense
ARID5B	RAI1	2	1	0	0	1	0.556618	0	1.51661	1	11	0	0	3	2.96526	0	2.06202	0.000103064	1	0.000207673	1	1	1	STAD	ANT-missense
CTNNB1	RAI1	1	1	0	0	1	0.69024	0	1.50723	2	19	1	0	3	4.25093	2.42238	2.50898	0.000404949	1	1.64392e-07	1	1	0.00952305	STAD	ANT-missense
CUL1	RAI1	3	2	0	1	1	1.20465	3.83424	1.98833	0	13	0	2	1	4.99392	5.30124	1.05054	1.06551e-05	4.06365e-08	1	0.618297	0.00236362	1	STAD	ANT-missense
HLA-B	RAI1	0	1	0	2	1	1.88167	82.4496	6.59707	0	8	2	0	5	6.70146	29.8096	13.6206	7.06e-06	0.84665	8.42247e-06	0.409918	1	0.486996	STAD	ANT-missense
IRF2	RAI1	2	1	0	0	2	1.18569	0	9.38446	0	8	1	1	5	5.46424	16.4933	11.6405	4.68334e-06	1	0.0161853	0.272074	1	1	STAD	ANT-missense
SGIP1	RAI1	2	1	0	0	1	0.748476	0	2.2912	1	12	0	0	3	3.49353	0	3.13225	4.25212e-06	1	0.000167407	0.247061	1	1	STAD	ANT-missense
TGFBR2	RAI1	1	1	0	0	0	1.01015	0	0	1	11	0	1	3	4.36179	6.76447	3.70644	0.000175418	1	1	1	1	1	STAD	ANT-missense
TP53	RAI1	0	5	1	2	3	5.30582	40.5667	13.0183	3	126	25	14	38	35.1742	132.726	92.4164	4.32436e-05	0.0300777	0.00823436	1	1	1	STAD	ANT-missense
BAP1	RASA1	1	1	0	0	0	1.21922	0	0	0	10	1	0	1	4.24611	6.71683	1.12431	0.000111016	1	1	1	1	1	STAD	ANT-missense
CYP11B1	RASA1	2	1	0	0	1	0.959235	0	7.54931	1	13	0	0	0	3.53076	0	0	0.000326192	1	1	1	1	1	STAD	ANT-missense
ERBB3	RB1	1	1	0	0	0	1.23912	0	0	2	46	0	0	2	7.22845	0	1.23114	0.000528728	1	1	1	1	1	STAD	ANT-missense
ACVR1B	RNF43	2	1	2	0	1	0.799801	18.6832	2.8725	0	6	2	0	2	3.18667	12.3436	3.16954	4.95338e-06	0.964479	0.000195043	0.287747	1	1	STAD	ANT-missense
AXIN1	RNF43	2	1	0	0	1	0.444153	0	2.14291	3	7	1	0	3	1.50123	3.55466	3.93608	0.000159994	1	0.00150472	1	1	1	STAD	ANT-missense
HLA-B	RNF43	0	1	1	0	2	1.65244	34.9548	11.7118	0	8	1	2	5	6.86416	46.055	14.5329	0.000450574	0.00218835	0.0121277	1	1	1	STAD	ANT-missense
NHLRC1	RNF43	2	1	0	0	1	1.10556	0	5.81523	0	6	0	0	1	3.87367	0	2.84443	0.000159269	1	0.999998	1	1	1	STAD	ANT-missense
TP53	RNF43	0	8	3	0	4	7.70902	36.6445	16.8537	3	123	23	16	37	35.6158	137.722	92.2663	0.000114851	0.00497313	0.037974	1	1	1	STAD	ANT-missense
ZNF292	RNF43	1	1	3	0	3	0.32339	13.1456	1.56633	2	13	3	0	5	1.73548	5.59393	1.6788	0.00051149	0.471951	0.140839	1	1	1	STAD	ANT-missense
ARID2	RPL22	1	1	0	1	3	0.463813	5.11685	2.66061	4	15	7	2	8	1.87479	12.7895	3.94623	0.000637747	0.000569188	0.0664499	1	1	1	STAD	ANT-missense
ATRX	RPL22	2	1	0	0	2	0.346526	0	1.62215	1	16	1	1	3	2.49256	2.64147	1.37053	6.06562e-05	1	0.980547	1	1	1	STAD	ANT-missense
BAP1	RPL22	0	1	0	0	0	0.925351	0	0	1	10	1	0	1	3.87225	6.07663	1.35944	0.000398035	1	1	1	1	1	STAD	ANT-missense
CUX1	RPL22	3	1	1	0	4	0.23871	3.91397	4.69936	5	12	1	1	5	1.29234	3.21885	3.20881	1.59347e-05	0.999981	0.706886	0.923832	1	1	STAD	ANT-missense
FOSL2	RPL22	2	1	0	0	0	1.28401	0	0	1	8	0	0	1	5.05809	0	2.81977	8.20821e-06	1	1	0.47647	1	1	STAD	ANT-missense
PPP2R1A	RPL22	1	1	0	0	0	0.813242	0	0	2	9	0	0	0	2.9923	0	0	0.000117056	1	1	1	1	1	STAD	ANT-missense
SMAD4	RPL22	0	1	0	0	0	1.40809	0	0	1	24	2	0	7	10.8675	9.41339	10.0834	0.00070085	1	1	1	1	1	STAD	ANT-missense
TGFBR2	RPL22	0	1	0	0	0	1.10026	0	0	2	11	0	1	3	3.683	5.67468	3.91153	0.000591161	1	1	1	1	1	STAD	ANT-missense
THRAP3	RPL22	0	1	2	0	1	0.651785	11.1648	1.61604	0	8	1	0	1	2.48134	2.99481	0.848249	3.19761e-05	0.967604	0.987133	1	1	1	STAD	ANT-missense
TP53	RPL22	0	3	1	1	4	2.92362	24.8607	17.7427	3	128	25	15	38	36.4936	138.977	91.149	1.0909e-07	0.00286372	0.0317583	0.00634904	1	1	STAD	ANT-missense
TSC2	RPL22	7	1	0	0	1	0.175571	0	1.20958	7	13	1	0	0	1.20121	1.3569	0	1.1429e-07	1	1	0.00665145	1	1	STAD	ANT-missense
ZNRF3	RPL22	1	1	2	0	1	0.375545	19.4992	1.64219	3	8	1	0	3	1.26604	3.62314	2.82196	0.000359843	0.664192	2.51964e-05	1	1	1	STAD	ANT-missense
ARID5B	SCAF4	1	1	0	0	2	0.700858	0	3.07177	2	11	0	0	2	2.39646	0	1.37464	0.000144351	1	0.919345	1	1	1	STAD	ANT-missense
MAP2K7	SCAF4	0	1	0	0	0	1.2911	0	0	1	24	1	2	4	13.2319	31.9124	9.06823	1.29012e-05	1	1	0.748413	1	1	STAD	ANT-missense
MGA	SCAF4	2	1	0	0	4	0.29228	0	2.6379	6	16	3	0	9	1.11222	2.37308	2.59559	0.000296727	1	0.831584	1	1	1	STAD	ANT-missense
RHOA	SCAF4	0	1	0	0	0	3.52409	0	0	0	22	0	0	0	27.6291	0	0	0.000354189	1	1	1	1	1	STAD	ANT-missense
SMAD4	SCAF4	0	1	1	0	1	1.51276	16.1662	2.91473	1	24	1	0	6	10.4786	4.52512	8.09708	4.21838e-05	0.999773	0.00123083	1	1	1	STAD	ANT-missense
THRAP3	SCAF4	0	1	0	0	1	0.676499	0	1.82196	0	8	3	0	1	2.38664	8.57149	0.79509	9.49922e-05	1	0.985849	1	1	1	STAD	ANT-missense
TP53	SCAF4	0	6	0	1	1	6.29715	13.54	4.76476	3	125	26	15	39	34.1306	136.195	90.7925	0.000118464	0.000224257	0.00023915	1	1	1	STAD	ANT-missense
APC	SMARCA4	2	1	2	0	2	0.403887	7.61088	1.83327	5	19	10	1	14	1.41937	8.54018	3.68349	0.00017312	0.0231069	0.0451859	1	1	1	STAD	ANT-missense
BCL9L	SMARCA4	2	1	1	0	2	0.579543	12.4329	3.04805	3	15	0	0	7	2.37196	0	3.82388	0.000106805	1	0.0336337	1	1	1	STAD	ANT-missense
RHOA	SPEN	0	1	0	0	0	2.91556	0	0	0	22	0	0	0	30.0166	0	0	0.000632899	1	1	1	1	1	STAD	ANT-missense
SMAD4	SPEN	0	1	1	0	2	1.32085	13.942	5.06601	1	24	1	0	5	11.0797	4.79321	7.28662	0.000549001	1	0.058167	1	1	1	STAD	ANT-missense
TGFBR2	SPEN	1	1	0	1	0	0.874915	15.7338	0	1	11	0	0	3	4.54719	0	3.87833	6.3206e-06	1	1	0.367044	1	1	STAD	ANT-missense
TP53	SPEN	0	7	2	0	3	6.71833	24.138	12.9843	3	124	24	16	37	35.9984	142.008	91.4117	5.78174e-05	0.0031381	0.00615281	1	1	1	STAD	ANT-missense
ZMYM3	SPEN	2	1	0	0	1	0.319359	0	1.35587	2	6	0	0	2	1.07447	0	1.44631	2.65919e-05	1	0.000374762	1	1	1	STAD	ANT-missense
ZNRF3	SPEN	2	1	1	0	1	0.326362	8.112	1.66012	2	8	2	0	3	1.47874	8.56651	2.79093	5.02951e-05	1.33022e-06	7.56362e-05	1	0.077347	1	STAD	ANT-missense
FAT1	TAP2	5	1	0	0	1	0.187676	0	0.681826	15	32	2	0	5	0.989786	1.15036	0.718403	0.000323121	1	0.00099709	1	1	1	STAD	ANT-missense
TP53	TAP2	0	1	0	1	1	1.97214	24.894	11.3616	3	130	26	15	38	31.6286	122.556	72.1054	0.000201744	0.00523962	0.0266115	1	1	1	STAD	ANT-missense
TP53	TCF12	0	1	0	0	0	2.067	0	0	3	130	26	16	39	31.3914	124.23	74.8696	0.000219356	1	1	1	1	1	STAD	ANT-missense
NCOR1	THRAP3	4	1	0	0	1	0.414331	0	1.52799	6	22	2	2	3	1.52719	2.45965	0.908495	1.45086e-05	1	0.994628	0.841384	1	1	STAD	ANT-missense
TRRAP	THRAP3	2	1	0	0	0	0.331027	0	0	15	45	1	0	3	1.43324	0.407068	0.609609	0.000174295	1	1	1	1	1	STAD	ANT-missense
CUX1	TRRAP	2	1	0	0	5	0.250935	0	5.36858	6	12	2	1	3	1.19388	4.4239	2.02128	0.000852304	1	0.0684756	1	1	1	STAD	ANT-missense
FGFR2	TRRAP	1	1	0	0	1	0.393167	0	1.59989	2	9	1	0	0	1.57425	1.97725	0	0.000852434	1	1	1	1	1	STAD	ANT-missense
RHOA	TRRAP	0	1	0	0	0	2.70686	0	0	0	22	0	0	0	31.3411	0	0	0.000156835	1	1	1	1	1	STAD	ANT-missense
SMAD4	TRRAP	0	1	0	0	0	1.21203	0	0	1	24	2	0	7	11.4873	9.88199	10.2632	4.18997e-05	1	1	1	1	1	STAD	ANT-missense
CHD4	TSC2	1	1	0	0	1	0.604611	0	1.54715	5	28	1	0	6	2.37372	0.878148	2.18368	0.000503489	1	0.000135434	1	1	1	STAD	ANT-missense
ERBB2	TSC2	0	1	0	0	0	0.907035	0	0	1	26	0	0	0	5.47371	0	0	0.000202654	1	1	1	1	1	STAD	ANT-missense
FMN2	TSC2	3	1	0	0	1	0.415104	0	1.96316	10	29	0	0	4	1.73018	0	1.76485	0.000811181	1	0.996431	1	1	1	STAD	ANT-missense
MUC4	TSC2	3	1	0	0	0	0.196322	0	0	9	21	0	0	2	1.07534	0	0.382808	9.35967e-05	1	1	1	1	1	STAD	ANT-missense
CDH1	TTN	3	14	0	2	2	2.64306	5.67254	1.83834	0	18	0	4	2	20.411	61.3672	17.6494	0.000112046	0.00458308	0.00262892	1	1	1	STAD	ANT-missense
HCFC2	TTN	0	1	0	1	4	0.468874	4.43191	3.67003	0	1	0	0	0	2.10205	0	0	7.51155e-23	1	0	4.37435e-18	1	0	STAD	ANT-missense
SMAD4	TTN	1	8	1	0	3	3.29459	4.32652	3.31259	0	17	1	0	4	39.1996	23.3087	39.4871	9.12628e-09	1.35937e-10	0.00111486	0.000531314	7.90952e-06	1	STAD	ANT-missense
STK11	TTN	1	1	0	1	1	0.485587	7.70826	1.79579	0	1	1	0	0	3.17682	45.0929	0	1.7306e-10	3.00985e-10	1	1.00773e-05	1.75122e-05	1	STAD	ANT-missense
TP53	TTN	1	72	19	9	23	24.0291	117.175	42.5394	2	59	7	7	16	86.2061	232.891	301.993	8.99551e-06	0.0592258	3.06711e-08	0.522108	1	0.00177712	STAD	ANT-missense
TP53	USH2A	1	11	0	1	11	10.8457	12.2795	63.0787	2	120	26	15	32	38.1587	160.072	70.0143	3.43609e-05	7.33947e-08	0.536072	1	0.00426871	1	STAD	ANT-missense
EPHA2	YLPM1	2	1	0	0	3	0.543844	0	7.78637	4	16	0	1	3	2.21018	2.34252	2.49441	0.000780069	1	0.71634	1	1	1	STAD	ANT-missense
LZTR1	YLPM1	2	1	0	0	0	0.804937	0	0	1	11	0	0	2	3.06842	0	2.20973	7.87193e-06	1	1	0.456966	1	1	STAD	ANT-missense
ARID5B	ZFHX3	3	2	0	0	1	0.748674	0	1.14538	0	10	0	0	3	3.68452	0	2.37116	0.000153861	1	0.000585663	1	1	1	STAD	ANT-missense
BRCA1	ZFHX3	3	1	0	0	0	0.331815	0	0	3	11	1	0	1	1.6403	1.85915	0.633929	0.000133803	1	1	1	1	1	STAD	ANT-missense
CYLD	ZFHX3	2	1	1	0	1	0.515213	5.82407	1.33267	1	7	0	0	1	2.10498	0	0.945976	2.80849e-06	1	1	0.163232	1	1	STAD	ANT-missense
KDM6A	ZFHX3	1	1	0	0	3	0.521911	0	3.22803	0	6	0	0	4	1.96932	0	3.16902	1.28305e-05	1	0.882161	0.744323	1	1	STAD	ANT-missense
KMT2B	ZFHX3	4	1	0	2	7	0.145701	5.16303	4.36934	7	16	2	1	14	1.17669	3.68538	6.33568	6.42635e-06	0.985535	0.111702	0.373172	1	1	STAD	ANT-missense
MGA	ZFHX3	5	1	0	0	4	0.153883	0	1.80826	3	16	3	0	9	1.70404	3.68922	3.17729	3.85356e-08	1	0.0942822	0.00224327	1	1	STAD	ANT-missense
RHOA	ZFHX3	0	1	0	0	0	2.52262	0	0	0	22	0	0	0	32.2889	0	0	0.000135447	1	1	1	1	1	STAD	ANT-missense
TP53	ZFHX3	0	12	0	1	1	9.85754	10.4703	3.31066	3	119	26	15	38	36.5873	152.986	109.254	0.000656232	1.50797e-05	1.86045e-06	1	0.876027	0.107709	STAD	ANT-missense
TPTE	ZFHX3	3	1	0	0	0	0.571973	0	0	4	26	0	1	0	3.73909	0.905586	0	1.02288e-05	1	1	0.593619	1	1	STAD	ANT-missense
MUC6	ZNF800	3	1	0	0	2	0.479383	0	6.15617	9	29	0	0	16	1.77541	0	7.35782	0.000124065	1	0.111476	1	1	1	STAD	ANT-missense
MTOR	ZNRF3	2	1	0	0	0	0.454032	0	0	3	22	3	1	1	1.99563	3.5385	0.290721	0.000402451	1	1	1	1	1	STAD	ANT-missense
BAP1	MUC4	1	1	0	0	1	1.17703	0	3.66749	0	10	1	0	0	4.24854	6.77191	0	0.000419489	1	1	1	1	1	STAD	ANT-missense
CIC	MUC4	2	1	0	0	3	0.349106	0	3.70228	2	11	2	0	9	1.50552	5.80913	2.9725	0.000273359	1	0.773978	1	1	1	STAD	ANT-missense
SPTAN1	MUC4	4	1	0	0	1	0.222932	0	1.10174	8	17	1	0	1	0.935103	0.599816	0.313869	0.000298581	1	0.998112	1	1	1	STAD	ANT-missense
TP53	MUC4	0	6	2	1	4	9.36041	58.4821	26.5174	3	125	24	15	36	31.9024	122.297	75.1612	0.000803725	0.114997	0.0811879	1	1	1	STAD	ANT-missense
FOXP1	APOB	2	1	0	0	0	0.824654	0	0	1	7	0	0	2	2.99238	0	2.76781	0.000426376	1	1	1	1	1	STAD	ANT-missense
LZTR1	APOB	3	1	0	0	1	0.543853	0	3.03232	0	11	0	0	1	4.02262	0	1.14292	0.000151346	1	0.999946	1	1	1	STAD	ANT-missense
CHD4	NLGN1	2	1	1	0	2	0.753809	7.71521	5.90461	4	28	0	0	4	2.58787	0	1.32713	0.000201601	1	0.433683	1	1	1	STAD	ANT-missense
KMT2A	NLGN1	4	1	0	0	1	0.38783	0	1.61166	7	27	2	0	5	1.58471	1.33456	0.829876	0.000387801	1	0.838262	1	1	1	STAD	ANT-missense
CDKN2A	KMT2A	6	1	1	0	0	0.895411	12.5692	0	3	14	6	0	7	5.5276	34.7276	46.7796	0.000152976	1.74141e-06	1	1	0.101245	1	STAD	ANT-missense
SCAF4	KMT2A	2	1	1	0	2	0.545422	4.77726	2.81066	2	14	2	2	6	3.0542	7.90009	3.96565	3.95077e-05	0.000290209	0.0312118	1	1	1	STAD	ANT-missense
SMARCA4	KMT2A	6	3	1	0	0	0.500895	2.4526	0	1	21	0	0	0	3.64862	0	0	0.000376317	1	1	1	1	1	STAD	ANT-missense
STAG2	KMT2A	1	1	0	0	2	0.715183	0	2.80533	0	8	0	0	1	2.43608	0	0.736182	0.000763152	1	0.638044	1	1	1	STAD	ANT-missense
TAF1	KMT2A	3	2	0	0	0	0.664711	0	0	0	13	0	0	2	2.86079	0	1.18464	0.000813215	1	1	1	1	1	STAD	ANT-missense
TP53	KMT2A	0	9	3	2	4	8.76169	62.6503	19.5598	3	122	23	14	36	35.054	129.163	81.5698	0.000157026	0.0842584	0.0399731	1	1	1	STAD	ANT-missense
CUL1	MARK2	2	1	0	1	0	1.10573	6.96807	0	1	14	0	2	2	3.91619	3.8301	1.7683	1.32026e-05	1	1	0.765833	1	1	STAD	ANT-missense
KRAS	MARK2	0	1	0	0	0	9.25743	0	0	0	36	0	0	0	53.0895	0	0	0.00026655	1	1	1	1	1	STAD	ANT-missense
TP53	NHLRC1	0	1	0	0	1	2.54693	0	9.00458	3	130	26	16	39	31.0737	122.892	76.1605	0.000486561	1	0.00876915	1	1	1	STAD	ANT-missense
CHD4	SPTAN1	2	1	0	0	0	0.546508	0	0	4	28	1	0	6	2.65894	0.981057	2.14295	0.00045233	1	1	1	1	1	STAD	ANT-missense
ERBB3	SPTAN1	0	1	0	0	0	1.08991	0	0	3	46	0	0	2	6.35441	0	1.32798	0.000722118	1	1	1	1	1	STAD	ANT-missense
KRAS	SPTAN1	0	1	0	0	0	8.96608	0	0	0	36	0	0	0	52.2898	0	0	0.000315067	1	1	1	1	1	STAD	ANT-missense
RAI1	SPTAN1	1	1	1	0	0	0.524227	13.5606	0	5	23	1	1	4	2.34601	4.79414	1.74513	0.000228378	1	1	1	1	1	STAD	ANT-missense
KMT2B	DCSTAMP	4	1	0	0	5	0.273607	0	6.78707	7	16	2	3	14	1.04453	5.5104	4.70213	0.000537286	1	0.520681	1	1	1	STAD	ANT-missense
NSD1	DCSTAMP	2	1	0	0	1	0.375615	0	1.14723	3	19	0	0	3	1.82095	0	0.879498	0.000214319	1	0.998153	1	1	1	STAD	ANT-missense
KMT2B	EDNRB	4	1	0	0	7	0.211104	0	8.39744	7	16	2	3	14	1.07775	5.63278	4.86616	0.00038463	1	0.324084	1	1	1	STAD	ANT-missense
RAI1	EFNB3	2	1	0	0	0	0.587612	0	0	4	23	2	1	4	2.58093	7.9354	1.71139	0.000163577	1	1	1	1	1	STAD	ANT-missense
NSD1	MAP2K7	3	1	0	0	2	0.399286	0	2.15653	2	19	0	0	3	2.04194	0	0.879852	0.000816147	1	0.961137	1	1	1	STAD	ANT-missense
DYRK1A	MUC6	1	1	0	0	1	0.838301	0	2.06241	0	10	1	0	1	3.59524	3.98554	0.98016	0.000690069	1	0.999925	1	1	1	STAD	ANT-missense
ARID1B	C1orf173	3	1	0	0	1	0.37889	0	1.3833	2	13	5	1	7	1.8241	14.1592	2.16986	0.000388496	1	0.00616718	1	1	1	STAD	ANT-missense
NSD1	C1orf173	2	1	0	0	0	0.424379	0	0	3	19	0	0	4	1.79313	0	1.08741	0.000880189	1	1	1	1	1	STAD	ANT-missense
RHOA	TG	0	1	0	0	0	2.94199	0	0	0	22	0	0	0	29.3211	0	0	0.000991156	1	1	1	1	1	STAD	ANT-missense
NOTCH2	SIN3A	1	1	1	0	1	0.520849	7.87868	1.20835	4	23	1	0	2	2.16106	1.31698	0.639668	0.000287615	1	1	1	1	1	STAD	ANT-missense
TP53	SIN3A	0	1	0	0	0	1.62952	0	0	3	130	26	16	39	32.7141	129.489	80.479	0.000116546	1	1	1	1	1	STAD	ANT-missense
TP53	TAF1	0	2	2	0	2	3.86277	50.378	15.4741	3	129	24	16	39	31.6313	119.91	78.1815	0.000251865	0.0451288	0.0271804	1	1	1	STAD	ANT-missense
KMT2C	BRCA1	3	1	1	0	4	0.29258	3.05042	4.17389	14	39	9	2	17	1.19112	3.2339	2.74975	0.000505817	0.00374577	0.609118	1	1	1	STAD	ANT-missense
SMARCA4	BRCA1	2	1	0	0	0	0.533719	0	0	5	23	1	0	0	2.06947	1.28239	0	0.000367268	1	1	1	1	1	STAD	ANT-missense
TP53	TOP2A	0	1	0	0	3	2.93448	0	34.2759	3	130	26	16	36	30.5981	121.994	68.6005	0.000287563	1	0.128731	1	1	1	STAD	ANT-missense
ZBTB20	AXIN2	5	1	0	0	2	0.523941	0	7.1992	7	18	0	0	3	2.04786	0	3.15431	4.5072e-08	1	0.956961	0.00262364	1	1	STAD	ANT-missense
CDH1	BCL9	1	1	0	0	0	0.864357	0	0	2	31	0	6	4	6.72213	18.9283	4.08073	0.000186017	1	1	1	1	1	STAD	ANT-missense
FBXW7	BCL9	1	1	0	1	2	1.86339	13.1314	6.20174	1	19	5	0	5	6.95129	13.4943	5.01221	0.000205537	0.000940499	0.909548	1	1	1	STAD	ANT-missense
RHOA	BCL9	0	1	0	0	0	5.01833	0	0	0	22	0	0	0	25.43	0	0	0.000289755	1	1	1	1	1	STAD	ANT-missense
APC	BCL9L	1	1	0	0	2	0.367664	0	1.48518	6	19	12	1	13	1.31337	9.36844	3.60674	0.000194626	1	0.0120815	1	1	1	STAD	ANT-missense
ARID1B	BCL9L	3	1	0	1	3	0.259933	4.60978	2.77143	2	13	5	0	5	1.90833	12.3341	1.70431	6.90422e-05	2.22983e-06	0.82923	1	0.129627	1	STAD	ANT-missense
KMT2B	BCL9L	3	1	0	2	7	0.229304	8.18613	7.15978	8	16	2	1	15	0.993432	3.13501	5.45678	8.97232e-05	0.943499	0.700325	1	1	1	STAD	ANT-missense
RHOA	BCL9L	0	1	0	0	0	4.17054	0	0	0	22	0	0	0	26.4537	0	0	0.000650368	1	1	1	1	1	STAD	ANT-missense
SCAF4	BCL9L	2	1	1	1	3	0.691744	11.8911	4.85775	2	14	2	1	5	2.89958	5.63484	3.12474	3.23715e-05	0.958249	0.897282	1	1	1	STAD	ANT-missense
TP53	BCL9L	0	4	0	0	2	5.25803	0	11.0164	3	127	26	16	38	33.6791	136.02	84.6299	8.15877e-05	1	0.00160089	1	1	1	STAD	ANT-missense
KMT2A	TNRC6B	2	1	0	0	1	0.359534	0	0.720238	9	27	2	0	5	1.36968	1.1519	0.935742	0.000122604	1	1.25816e-05	1	1	0.726991	STAD	ANT-missense
NOTCH1	TNRC6B	3	1	0	0	1	0.329501	0	1.5472	9	26	0	1	2	1.90409	1.62884	0.769907	1.97609e-05	1	0.998581	1	1	1	STAD	ANT-missense
EP300	NCOR1	3	1	0	2	0	0.329343	6.21009	0	4	15	0	1	1	1.50976	0.966537	0.32649	7.17385e-05	0.800147	1	1	1	1	STAD	ANT-missense
LZTR1	NCOR1	2	1	0	0	0	0.72842	0	0	1	11	0	0	2	3.14007	0	2.21952	2.58705e-05	1	1	1	1	1	STAD	ANT-missense
SMARCA4	NCOR1	3	1	0	0	0	0.28534	0	0	4	23	1	0	0	2.44695	1.52288	0	0.000150202	1	1	1	1	1	STAD	ANT-missense
FMN2	LZTR1	3	1	0	0	1	0.414135	0	1.68597	10	29	0	0	4	1.72382	0	1.83008	0.000781564	1	0.000852149	1	1	1	STAD	ANT-missense
IRX1	NIPBL	3	1	0	0	0	0.426049	0	0	5	17	0	0	0	2.75502	0	0	7.40419e-05	1	1	1	1	1	STAD	ANT-missense
KDM5C	NIPBL	2	1	0	0	1	0.472332	0	1.25403	4	12	0	1	4	1.87482	1.99913	2.2315	0.000675978	1	0.0011049	1	1	1	STAD	ANT-missense
RHOA	NIPBL	0	1	0	0	0	3.07335	0	0	0	22	0	0	0	29.5737	0	0	0.000241287	1	1	1	1	1	STAD	ANT-missense
AXIN2	ZBTB20	1	1	0	0	3	0.394258	0	3.13963	3	8	0	0	1	1.60876	0	1.10006	0.000144932	1	0.590321	1	1	1	STAD	ANT-missense
CTNNB1	ZBTB20	0	1	0	0	2	0.574075	0	2.373	3	19	1	0	3	4.13009	2.36312	2.94631	0.000214975	1	0.00941677	1	1	1	STAD	ANT-missense
MAP2K1	ZBTB20	0	1	0	0	0	1.35678	0	0	0	6	0	0	0	5.18077	0	0	0.000162125	1	1	1	1	1	STAD	ANT-missense
PDCL	ZBTB20	1	1	0	0	0	1.57627	0	0	0	5	0	0	1	5.45144	0	3.02471	1.37399e-06	1	1	0.0799018	1	1	STAD	ANT-missense
RHOA	ZBTB20	0	1	0	0	0	2.44638	0	0	0	22	0	0	0	33.2028	0	0	7.49582e-05	1	1	1	1	1	STAD	ANT-missense
TP53	ZBTB20	0	5	2	1	3	3.96745	30.4187	9.85067	3	126	24	15	38	39.6361	148.555	111.762	5.96063e-09	0.00377626	0.000763555	0.000347034	1	1	STAD	ANT-missense
UBC	ZBTB20	0	1	0	0	0	1.11351	0	0	1	9	0	0	0	4.65094	0	0	0.000156529	1	1	1	1	1	STAD	ANT-missense
CUL1	ZNF292	1	1	0	1	0	0.955909	6.08747	0	2	14	0	2	2	3.40793	3.34647	1.98597	3.9182e-05	0.999167	1	1	1	1	STAD	ANT-missense
CYP11B1	ZNF292	2	1	0	0	0	0.881153	0	0	1	13	0	0	1	3.55736	0	2.96453	1.35801e-05	1	1	0.787673	1	1	STAD	ANT-missense
INPPL1	ZNF292	1	1	0	0	1	0.535558	0	1.88121	2	10	0	1	4	1.83621	2.89563	2.61159	0.000651564	1	7.06532e-05	1	1	1	STAD	ANT-missense
PBRM1	ZNF292	2	1	1	0	4	0.43593	3.6527	4.84961	2	11	2	1	8	1.60707	3.85481	3.87425	6.57852e-05	6.77016e-05	0.661023	1	1	1	STAD	ANT-missense
MTOR	ACVR2A	4	11	1	0	0	1.43889	1.23307	0	1	12	2	1	1	1.87507	4.64757	0.432515	0.47216	6.51554e-06	1	1	0.378664	1	STAD	ANT-truncating
RASA1	ACVR2A	1	4	1	0	4	1.91612	3.96491	4.61402	0	6	5	0	5	2.198	16.0301	5.05037	0.291257	1.51518e-05	0.222439	1	0.880199	1	STAD	ANT-truncating
ZNF292	ACVR2A	2	5	1	0	3	1.20945	3.33516	1.31675	1	9	5	0	4	1.54548	11.9355	1.53669	0.337712	0.00079317	0.0693371	1	1	1	STAD	ANT-truncating
PIK3R1	ARID1A	1	1	1	0	4	0.492992	3.37023	4.10781	0	0	1	1	2	0	12.0599	4.02685	1	0.000390237	0.519994	1	1	1	STAD	ANT-truncating
RAI1	ARID1A	5	15	1	0	3	1.88574	3.08022	1.54584	1	9	1	1	1	2.65769	13.5531	1.20843	0.279627	0.000738659	0.545276	1	1	1	STAD	ANT-truncating
TP53	ARID1A	0	22	5	1	4	11.5719	40.0216	9.45827	3	109	21	15	38	48.5313	190.96	185.959	5.18936e-06	0.000459753	1.3493e-13	0.30145	1	7.82176e-09	STAD	ANT-truncating
ARID1A	ASXL1	0	5	1	0	11	2.47338	8.64624	12.6718	3	15	29	4	43	1.84752	67.5345	13.4414	0.32154	0.000602556	0.277645	1	1	1	STAD	ANT-truncating
TP53	B2M	0	3	1	0	1	3.88621	16.6845	6.73968	3	128	25	16	38	33.4803	130.995	78.9061	0.00037788	0.000930415	0.00143047	1	1	1	STAD	ANT-truncating
TP53	BMPR2	0	7	1	0	2	8.87346	16.0425	9.50767	3	124	25	16	38	33.3447	134.907	88.449	0.00157054	0.000722718	0.00252822	1	1	1	STAD	ANT-truncating
ARID1A	CIC	0	5	0	1	15	1.9831	6.85716	11.7475	3	15	30	3	42	1.91338	69.9259	14.5095	0.368501	0.000723289	0.250238	1	1	1	STAD	ANT-truncating
TP53	CTNND1	0	5	1	0	1	8.71932	21.6111	8.68031	3	126	25	16	39	31.6294	126.668	77.6075	0.00465329	0.00060755	0.00285256	1	1	1	STAD	ANT-truncating
TP53	EPHA2	0	5	0	1	1	6.18326	16.2678	5.39936	3	126	26	15	39	33.9326	133.903	85.5811	0.000247737	0.000128665	0.0015735	1	1	1	STAD	ANT-truncating
ARID1B	FBXW7	3	6	0	1	2	1.29902	3.82901	1.34798	2	8	5	0	6	1.23881	12.9659	2.30711	0.529085	1.71532e-05	0.0136727	1	0.996347	1	STAD	ANT-truncating
KMT2C	HLA-B	7	7	1	0	11	0.840837	1.16183	5.70053	10	33	9	2	12	1.31922	4.26446	2.24589	0.104191	5.74555e-05	0.12066	1	1	1	STAD	ANT-truncating
TP53	KMT2B	0	8	1	0	2	8.07755	12.6423	8.87329	3	123	25	16	39	35.1938	143.76	93.2459	0.000117683	1.05057e-05	0.000126408	1	0.610425	1	STAD	ANT-truncating
PBRM1	KMT2C	4	4	1	0	5	0.846207	1.74111	3.65369	0	8	2	1	7	1.98421	6.66791	4.489	0.0675144	1.40956e-05	0.258891	1	0.818868	1	STAD	ANT-truncating
BCOR	KMT2D	3	6	1	0	7	0.862714	2.81599	3.81799	2	5	7	1	4	0.916272	25.256	3.74819	0.489511	0.000655678	0.524128	1	1	1	STAD	ANT-truncating
CUL1	KMT2D	3	7	0	1	2	2.16912	2.01403	2.1949	0	8	0	2	0	4.51205	7.9286	0	0.115217	3.67505e-06	0	1	0.213605	0	STAD	ANT-truncating
FBXW7	KMT2D	2	12	0	1	5	6.55445	3.72861	5.82528	0	8	5	0	2	5.59549	27.1733	4.48107	0.374148	1.72044e-05	0.509854	1	0.999299	1	STAD	ANT-truncating
NCOR1	KMT2D	7	14	0	1	1	1.2823	0.785268	0.396113	3	9	2	1	3	1.23465	3.70461	2.00355	0.65631	2.67821e-06	9.84689e-06	1	0.155687	0.56915	STAD	ANT-truncating
SPEN	KMT2D	14	16	1	0	5	0.802252	0.704599	1.45161	6	14	2	0	3	1.18997	2.40413	1.42612	0.118055	1.39005e-06	0.650391	1	0.0808246	1	STAD	ANT-truncating
ARID1B	MTOR	5	3	1	0	3	0.604501	3.69985	2.40961	0	11	4	1	5	2.48876	18.8055	1.79445	0.00384473	8.37659e-08	0.905074	1	0.00487183	1	STAD	ANT-truncating
TP53	MTOR	0	7	1	0	2	8.27972	15.6588	10.2829	3	124	25	16	39	33.5533	134.126	88.4704	0.000948932	0.000116349	0.00309275	1	1	1	STAD	ANT-truncating
TP53	PGM5	0	6	0	1	3	5.77441	12.4167	10.4893	3	125	26	15	38	36.5069	145.041	105.568	0.000159438	2.39203e-05	0.000896639	1	1	1	STAD	ANT-truncating
APC	PIK3CA	4	6	1	0	2	1.0111	1.73908	1.07509	3	14	11	1	13	1.49074	13.0681	4.17965	0.21406	0.000457652	0.0431359	1	1	1	STAD	ANT-truncating
APC	PLXNB2	2	2	1	0	1	0.59142	2.76357	0.694486	5	18	11	1	14	1.39705	9.74725	4.04019	0.0120276	0.000212982	0.00122425	1	1	1	STAD	ANT-truncating
ARID1B	RNF43	4	2	1	0	2	0.36652	3.18699	1.26508	1	12	4	1	6	2.17983	15.2821	2.38741	0.00453895	3.64781e-06	0.0171367	1	0.212025	1	STAD	ANT-truncating
TP53	SCAF4	0	6	0	1	1	6.29715	13.54	4.76476	3	125	26	15	39	34.1306	136.195	90.7925	0.000118464	0.000224257	0.00023915	1	1	1	STAD	ANT-truncating
KMT2D	TRRAP	5	14	1	0	14	1.26862	1.29963	5.01976	7	35	8	1	18	1.86131	6.67343	3.73255	0.340742	0.00043862	0.300518	1	1	1	STAD	ANT-truncating
ACVR2A	TTN	1	5	1	0	5	2.31558	3.98919	5.63628	0	1	1	0	2	2.04133	18.265	19.6144	0.448879	1.299e-09	0.00468804	1	7.55773e-05	1	STAD	ANT-truncating
ATF7IP	TTN	5	7	1	0	6	0.783393	1.1463	2.88463	0	2	1	0	0	1.61531	8.49862	0	0.141496	1.14531e-07	0	1	0.00666064	0	STAD	ANT-truncating
ATRX	TTN	2	17	0	1	5	2.15162	1.01445	1.71175	1	0	1	0	0	0	3.9161	0	0	9.13049e-05	0	0	1	0	STAD	ANT-truncating
CD58	TTN	1	1	1	0	2	0.919627	10.6892	6.13248	0	0	1	0	0	0	50.086	0	1	1.63012e-09	0	1	9.48405e-05	0	STAD	ANT-truncating
CDK12	TTN	3	11	1	0	4	1.79167	1.84661	2.01756	1	2	1	0	0	1.78534	10.5571	0	0.447038	3.849e-05	0	1	1	0	STAD	ANT-truncating
CHEK2	TTN	1	2	0	1	2	0.813186	4.265	2.73842	0	1	0	1	0	2.50742	23.0872	0	0.0327792	3.10554e-09	0	1	0.000180671	0	STAD	ANT-truncating
DDX3X	TTN	3	8	1	0	2	2.23539	3.4017	1.84131	0	1	1	0	0	1.98673	22.473	0	0.43149	4.11659e-05	0	1	1	0	STAD	ANT-truncating
FAT1	TTN	19	28	1	0	6	0.751595	0.515915	0.804824	1	5	1	0	0	0.971549	3.32014	0	0.279684	3.98571e-08	0	1	0.00231833	0	STAD	ANT-truncating
MAP3K1	TTN	1	4	0	1	1	0.85049	3.09403	0.451128	0	1	1	0	0	1.00191	12.7908	0	0.44377	2.47349e-07	1	1	0.0143843	1	STAD	ANT-truncating
SMAD4	TTN	1	8	1	0	3	3.29459	4.32652	3.31259	0	17	1	0	4	39.1996	23.3087	39.4871	9.12628e-09	1.35937e-10	0.00111486	0.000531314	7.90952e-06	1	STAD	ANT-truncating
STK11	TTN	1	1	0	1	1	0.485587	7.70826	1.79579	0	1	1	0	0	3.17682	45.0929	0	1.7306e-10	3.00985e-10	1	1.00773e-05	1.75122e-05	1	STAD	ANT-truncating
ZWINT	TTN	0	6	1	0	1	5.13389	6.504	2.52441	1	4	0	1	0	14.2995	27.1036	0	0.0651093	5.09264e-08	1	1	0.00296203	1	STAD	ANT-truncating
TP53	USH2A	1	11	0	1	11	10.8457	12.2795	63.0787	2	120	26	15	32	38.1587	160.072	70.0143	3.43609e-05	7.33947e-08	0.536072	1	0.00426871	1	STAD	ANT-truncating
APC	ZFHX3	2	2	1	0	2	0.43452	2.02883	0.914006	5	18	11	1	13	1.48265	10.5116	4.61778	0.00535775	0.000574885	0.0056402	1	1	1	STAD	ANT-truncating
TP53	ZFHX3	0	12	0	1	1	9.85754	10.4703	3.31066	3	119	26	15	38	36.5873	152.986	109.254	0.000656232	1.50797e-05	1.86045e-06	1	0.876027	0.107709	STAD	ANT-truncating
ARID1B	TG	3	3	1	0	2	0.619578	3.63066	1.37853	2	11	4	1	6	1.66288	12.6632	2.29162	0.120164	0.000996341	0.0391731	1	1	1	STAD	ANT-truncating
ARID2	TG	2	4	1	0	2	1.42861	4.10446	1.81242	3	12	6	3	9	1.75468	14.7734	4.4385	0.347138	0.000926334	0.0492125	1	1	1	STAD	ANT-truncating
ARID2	ZBTB20	1	8	1	0	2	2.97046	4.06619	1.39228	4	8	6	3	9	1.06191	13.6724	5.2522	0.0584953	0.000556709	0.00143321	1	1	1	STAD	ANT-truncating
RASA1	ZBTB20	1	7	1	0	1	3.53456	4.26921	1.18715	0	3	5	0	8	1.07135	15.4608	7.86501	0.10785	9.46893e-05	5.86048e-06	1	1	0.339046	STAD	ANT-truncating
KDM5C	ACVR2A	0	6	0	0	1	2.88017	0	0.80663	6	7	0	1	4	0.97004	1.77957	3.03299	0.141869	1	0.000558504	1	1	1	STAD	ANT-indel
PIGR	ACVR2A	0	1	0	0	1	0.678432	0	1.92812	3	3	3	0	6	0.744582	12.8304	10.7294	0.00593694	1	3.53758e-05	1	1	1	STAD	ANT-indel
TP53	ACVR2A	0	13	3	1	3	9.64187	37.4984	9.94279	3	118	23	15	37	38.8812	152.192	106.04	9.03039e-05	0.00696264	0.000477065	1	1	1	STAD	ANT-indel
ZNF800	ACVR2A	1	2	0	0	1	1.94775	0	1.49459	1	6	0	0	4	3.02108	0	5.35847	0.0212956	1	0.000580991	1	1	1	STAD	ANT-indel
EEF1A1	ARID1A	2	2	0	0	1	1.33798	0	1.32921	0	3	0	0	2	3.34575	0	6.28412	0.0401706	1	0.000370443	1	1	1	STAD	ANT-indel
HNRNPAB	ARID1A	2	3	0	0	1	1.96403	0	2.18556	0	2	0	0	2	2.84024	0	8.97222	0.147163	1	0.000180775	1	1	1	STAD	ANT-indel
KANSL1	ARID1A	4	5	4	0	1	0.893489	7.9443	0.651592	0	1	1	0	2	0.476576	5.55691	2.84039	0.353413	0.59952	0.000428938	1	1	1	STAD	ANT-indel
KLRC2	ARID1A	0	1	0	0	1	1.87179	0	4.83887	0	3	0	0	2	4.57892	0	16.7358	0.0242036	1	0.000577314	1	1	1	STAD	ANT-indel
MAP2K4	ARID1A	1	2	1	1	1	1.35229	12.4001	1.89221	0	2	0	1	2	2.312	11.0617	8.96488	0.0735313	0.833362	0.000281147	1	1	1	STAD	ANT-indel
PIGR	ARID1A	3	3	2	0	1	0.871977	11.1542	1.49702	0	1	1	0	6	0.644934	10.6816	15.2935	0.676298	0.842081	0.000591756	1	1	1	STAD	ANT-indel
PPM1D	ARID1A	1	0	0	0	1	0	0	1.61813	0	2	1	0	2	1.97411	11.2543	7.03877	1	1	0.000111372	1	1	1	STAD	ANT-indel
SGIP1	ARID1A	1	7	0	0	1	2.8169	0	1.07432	2	6	0	0	3	2.0162	0	6.67111	0.334486	1	0.000256193	1	1	1	STAD	ANT-indel
TP53	ARID1A	0	22	5	1	4	11.5719	40.0216	9.45827	3	109	21	15	38	48.5313	190.96	185.959	5.18936e-06	0.000459753	1.3493e-13	0.30145	1	7.82176e-09	STAD	ANT-indel
APC	ARID1B	1	3	0	0	1	1.03177	0	0.667154	6	17	12	1	14	1.17854	9.49418	4.07334	0.0903629	1	0.00057521	1	1	1	STAD	ANT-indel
RASA1	ARID1B	0	2	1	0	1	1.66058	6.885	1.7676	1	8	5	0	8	2.01892	10.9397	6.27946	0.0556001	1.28907e-05	1.77751e-05	1	0.7489	1	STAD	ANT-indel
RNF43	ARID1B	1	1	0	0	1	0.814494	0	2.44947	0	6	5	0	11	1.97857	19.6543	11.3154	0.000605576	1	3.74584e-05	1	1	1	STAD	ANT-indel
PTEN	ARID2	0	2	1	0	1	6.4183	25.156	5.42314	2	9	2	2	10	4.56863	17.4223	18.1433	0.746267	0.979097	0.000610393	1	1	1	STAD	ANT-indel
SOX9	ARID2	0	0	0	0	1	0	0	5.16589	1	4	0	0	8	1.43622	0	17.2305	1	1	0.000456093	1	1	1	STAD	ANT-indel
TP53	ATM	0	7	1	1	2	8.11819	29.8193	9.56264	3	124	25	15	38	33.8059	132.796	87.5437	0.000287664	0.0224075	0.000525427	1	1	1	STAD	ANT-indel
RNF43	B2M	0	0	0	0	1	0	0	2.85763	1	7	5	0	11	1.79251	15.199	10.9279	1	1	0.000466778	1	1	1	STAD	ANT-indel
BCOR	BMPR2	2	0	0	0	1	0	0	1.15067	3	11	8	1	9	1.30357	19.2312	4.43517	1	1	6.48214e-05	1	1	1	STAD	ANT-indel
CTNND1	BRCA2	2	1	1	0	1	0.488217	6.11199	1.54083	2	8	2	0	9	1.59125	4.83452	7.74444	6.86594e-06	1	8.14623e-06	0.398664	1	0.471039	STAD	ANT-indel
EFNB3	BRCA2	1	0	0	0	1	0	0	5.0242	2	3	0	0	7	1.53124	0	21.2678	1	1	0.000302696	1	1	1	STAD	ANT-indel
JAK1	BRCA2	0	4	0	0	1	2.49045	0	1.38594	7	5	0	0	7	0.546126	0	5.10967	0.344453	1	0.000824189	1	1	1	STAD	ANT-indel
RASA1	BRCA2	1	1	2	0	1	0.636946	10.7388	1.67461	0	9	4	0	9	2.86877	11.0225	7.23287	0.000619271	0.0185229	7.16603e-05	1	1	1	STAD	ANT-indel
TP53	BRCA2	0	8	1	2	1	8.59655	40.3566	4.3594	3	123	25	14	39	34.6631	134.688	92.9692	0.0007495	0.0336691	0.000179726	1	1	1	STAD	ANT-indel
BRCA2	CHD4	2	3	0	0	1	0.960514	0	0.802159	3	18	1	0	11	1.63518	1.30157	2.75866	0.138529	1	0.0005776	1	1	1	STAD	ANT-indel
ATM	CIC	2	4	0	0	1	1.30613	0	0.625544	5	20	3	1	11	1.46986	2.4204	2.9982	0.138853	1	6.27531e-05	1	1	1	STAD	ANT-indel
BCL9L	CIC	0	6	1	0	1	3.59165	12.8293	1.35648	5	10	0	0	8	1.29083	0	4.52772	0.178118	1	8.51914e-05	1	1	1	STAD	ANT-indel
ARID1B	CREBBP	2	5	3	0	1	1.15026	11.8946	0.617385	3	9	2	1	7	1.20418	6.7722	2.84133	0.410616	0.556407	0.000137338	1	1	1	STAD	ANT-indel
FBXW7	CREBBP	0	11	1	1	1	13.0261	15.4313	1.89513	2	9	4	0	7	3.17308	10.7563	8.59751	0.00696792	0.916973	0.000223104	1	1	1	STAD	ANT-indel
KDM6A	CREBBP	0	0	0	0	1	0	0	1.1925	1	7	0	0	6	1.78682	0	4.48657	1	1	0.000369392	1	1	1	STAD	ANT-indel
SOX9	CREBBP	0	1	0	0	1	0.866297	0	3.97119	1	3	0	0	7	1.14143	0	17.31	0.00323119	1	0.000236343	1	1	1	STAD	ANT-indel
BMPR2	EPHA2	0	2	0	0	1	2.10127	0	2.16889	1	7	6	0	9	1.88423	16.9221	8.0351	0.951792	1	0.000445976	1	1	1	STAD	ANT-indel
CTNND1	EPHA2	0	1	0	0	1	0.751537	0	1.99724	4	8	3	0	9	1.17119	5.29399	6.81757	0.000614941	1	1.80035e-05	1	1	1	STAD	ANT-indel
SOX9	EPHA2	0	0	0	0	1	0	0	4.54783	1	4	0	0	7	1.41098	0	15.995	1	1	1.91733e-05	1	1	1	STAD	ANT-indel
TTN	EPHA2	18	33	5	1	1	0.714141	1.69424	0.138005	82	318	13	1	19	1.44008	0.785393	0.999036	0.0686609	0.263618	1.67675e-05	1	1	0.968389	STAD	ANT-indel
CTNND1	ERBB3	0	2	0	0	1	1.33609	0	1.84951	4	7	3	0	8	1.0413	5.44117	6.29646	0.859614	1	0.000608192	1	1	1	STAD	ANT-indel
EFNB3	ERBB3	1	0	0	0	1	0	0	5.68164	2	3	0	0	7	1.49009	0	20.027	1	1	0.000147402	1	1	1	STAD	ANT-indel
PBRM1	ERBB3	3	4	1	0	1	1.40347	2.88525	1.07087	1	8	2	1	10	1.44149	4.78792	5.08033	0.164576	7.89888e-06	0.000644948	1	0.45902	1	STAD	ANT-indel
SOX9	ERBB3	0	1	0	0	1	0.959412	0	4.57396	1	3	0	0	8	1.10766	0	17.6712	0.0034204	1	0.000550472	1	1	1	STAD	ANT-indel
ARID2	FAT1	1	3	0	1	1	1.48196	5.28957	0.989518	4	13	7	2	10	1.61683	12.8254	4.72726	0.224086	0.0043385	0.000296559	1	1	1	STAD	ANT-indel
ATM	FAT1	2	4	1	0	1	1.11625	2.08154	0.585201	5	20	2	1	10	1.51023	1.87981	2.81946	0.135494	0.996993	0.000205361	1	1	1	STAD	ANT-indel
SOX9	FAT1	0	1	0	0	1	0.985271	0	4.76486	1	3	0	0	8	1.10495	0	17.8685	0.00986018	1	0.000330657	1	1	1	STAD	ANT-indel
BCL9	FBXW7	2	3	0	0	1	1.13242	0	1.09118	5	11	0	0	7	1.30452	0	4.17754	0.107866	1	3.26366e-06	1	1	0.188881	STAD	ANT-indel
CUX1	FBXW7	4	6	0	1	1	1.26992	3.4698	1.17434	4	7	2	0	7	0.852439	3.63778	4.44826	0.630557	3.90252e-09	2.7163e-06	1	0.000227025	0.157217	STAD	ANT-indel
SOX9	FBXW7	0	0	0	0	1	0	0	4.40249	1	4	0	0	7	1.50579	0	15.8474	1	1	5.28276e-05	1	1	1	STAD	ANT-indel
SPTA1	FBXW7	3	6	0	2	1	1.26534	3.40545	0.846865	17	72	4	1	7	2.07712	1.21732	3.05171	0.0365489	0.863675	6.66664e-05	1	1	1	STAD	ANT-indel
ARID2	HLA-B	0	5	0	0	1	3.53173	0	1.20886	5	11	7	3	10	1.18532	12.1323	4.39724	0.27278	1	0.000593855	1	1	1	STAD	ANT-indel
BCL9L	KMT2B	1	5	1	0	1	2.02384	8.90957	1.0629	4	11	0	0	8	1.69842	0	5.13566	0.583148	1	0.000146794	1	1	1	STAD	ANT-indel
TP53	KMT2B	0	8	1	0	2	8.07755	12.6423	8.87329	3	123	25	16	39	35.1938	143.76	93.2459	0.000117683	1.05057e-05	0.000126408	1	0.610425	1	STAD	ANT-indel
CHD4	KMT2C	1	12	1	0	1	3.23757	2.71763	0.632981	5	17	0	0	5	1.74254	0	2.61375	0.244893	1	0.000262861	1	1	1	STAD	ANT-indel
TCF12	KMT2C	0	3	0	0	1	2.57987	0	1.52627	0	3	0	1	4	1.39897	4.37776	5.33017	0.381042	1	0.000206292	1	1	1	STAD	ANT-indel
TP53	KMT2C	0	15	4	1	3	11.7843	49.0813	10.1491	3	116	22	15	38	37.6048	146.678	107.809	0.0013501	0.0218937	2.87048e-05	1	1	1	STAD	ANT-indel
ACVR1B	KMT2D	1	5	2	0	1	2.68804	12.6947	1.62599	1	2	2	0	2	1.2435	14.2763	5.72817	0.305171	0.0340337	7.88083e-07	1	1	0.0456387	STAD	ANT-indel
ACVR2A	KMT2D	1	1	0	0	3	0.766964	0	4.2936	0	5	2	0	6	4.09105	14.7092	17.3095	0.000447345	1	3.89833e-05	1	1	1	STAD	ANT-indel
CDH1	KMT2D	2	6	0	2	1	1.85044	9.49248	1.32177	1	26	0	4	3	9.90076	21.5864	5.89166	0.00793093	0.0275498	6.3435e-05	1	1	1	STAD	ANT-indel
CTNNB1	KMT2D	1	3	0	0	1	1.04244	0	0.829124	2	17	1	0	3	5.55308	3.55917	4.81641	0.00335993	1	2.71262e-05	1	1	1	STAD	ANT-indel
EEF1A1	KMT2D	0	1	0	0	1	0.987366	0	1.4902	2	4	0	0	2	2.56575	0	5.23956	0.000501235	1	2.04648e-06	1	1	0.118465	STAD	ANT-indel
ERBB4	KMT2D	1	8	0	1	2	1.99473	2.2955	1.33194	6	38	0	0	4	3.48368	0	5.06009	0.0717312	1	8.30511e-05	1	1	1	STAD	ANT-indel
FLG	KMT2D	13	34	1	0	1	1.49904	0.638617	0.473016	21	78	3	0	4	1.70537	0.879447	2.82635	0.132472	0.00922046	8.96441e-05	1	1	1	STAD	ANT-indel
HLA-B	KMT2D	0	7	1	0	2	7.06117	21.5754	6.21862	0	2	1	2	5	2.61505	64.551	26.9583	0.0502926	0.000105627	0.000308427	1	1	1	STAD	ANT-indel
HNF1A	KMT2D	2	1	0	0	1	0.358992	0	1.74344	1	2	0	0	3	0.89469	0	8.67611	7.80196e-05	1	5.42444e-05	1	1	1	STAD	ANT-indel
KANSL1	KMT2D	4	5	2	0	1	0.950409	4.19287	0.687569	0	1	3	0	2	0.421575	14.7825	2.50774	0.299939	0.00331366	3.28312e-05	1	1	1	STAD	ANT-indel
NCOR1	KMT2D	7	14	0	1	1	1.2823	0.785268	0.396113	3	9	2	1	3	1.23465	3.70461	2.00355	0.65631	2.67821e-06	9.84689e-06	1	0.155687	0.56915	STAD	ANT-indel
NOTCH2	KMT2D	2	13	2	0	1	2.11211	4.93805	0.388403	3	11	0	0	2	1.64524	0	1.4528	0.319667	0	8.54462e-06	1	0	0.494042	STAD	ANT-indel
PIGR	KMT2D	3	3	1	0	1	0.953143	6.26278	1.51337	0	1	2	0	6	0.560303	18.4235	14.4337	0.680615	3.62361e-06	5.73195e-05	1	0.210622	1	STAD	ANT-indel
RB1	KMT2D	1	2	2	0	1	0.946206	5.16417	1.09098	1	4	1	0	2	1.70369	2.69205	3.89877	0.0494984	0.832089	1.70151e-05	1	1	0.982653	STAD	ANT-indel
SGIP1	KMT2D	1	4	0	0	1	1.76	0	1.14099	2	9	0	0	3	2.82227	0	5.84482	0.196303	1	3.07157e-05	1	1	1	STAD	ANT-indel
TCF12	KMT2D	0	4	0	1	1	2.36856	5.36528	1.12557	0	2	0	0	3	1.22202	0	6.2299	0.222768	1	0.000219126	1	1	1	STAD	ANT-indel
TP53	KMT2D	0	12	5	1	6	6.63988	42.7417	15.0784	3	119	21	15	35	50.032	179.014	146.758	1.03366e-11	0.00465788	2.27411e-05	6.01929e-07	1	1	STAD	ANT-indel
ZMYM3	KMT2D	2	2	0	0	1	0.415055	0	0.739773	2	5	0	0	2	1.20641	0	2.58436	0.0198782	1	1.243e-05	1	1	0.718258	STAD	ANT-indel
APC	LARP4B	1	2	0	0	1	0.634397	0	0.585193	6	18	12	1	15	1.2659	9.51985	4.61236	0.0330636	1	0.000176475	1	1	1	STAD	ANT-indel
BCL9L	LARP4B	0	3	1	0	1	1.56738	11.4647	1.08995	5	13	0	0	8	1.74475	0	4.97205	0.173998	1	0.000303766	1	1	1	STAD	ANT-indel
IRF2	LARP4B	2	1	0	0	1	1.16229	0	4.27297	0	8	1	1	6	5.43662	16.5331	14.5969	2.09502e-07	1	5.16168e-05	0.0121911	1	1	STAD	ANT-indel
JAK1	LARP4B	2	5	0	0	1	2.25877	0	1.34275	5	4	0	0	7	0.526168	0	5.24708	0.334466	1	0.000243621	1	1	1	STAD	ANT-indel
SPTA1	LARP4B	2	8	0	0	1	1.99013	0	0.885295	18	70	4	3	7	1.91814	1.62041	2.97929	0.856754	1	3.70882e-05	1	1	1	STAD	ANT-indel
TP53	LARP4B	0	5	2	0	2	5.58353	28.4888	8.37647	3	126	24	16	38	34.759	134.523	93.6129	7.64744e-06	0.0063063	0.000537968	0.443957	1	1	STAD	ANT-indel
BCL9L	MBD6	0	5	1	0	1	3.34774	14.4756	1.34769	5	11	0	0	8	1.38653	0	4.59758	0.275542	1	8.14769e-05	1	1	1	STAD	ANT-indel
CREBBP	MBD6	2	10	0	0	1	2.91917	0	0.934188	9	16	3	0	10	0.972692	2.16635	3.29415	0.16919	1	8.39222e-05	1	1	1	STAD	ANT-indel
ARID2	MTOR	1	6	0	0	1	3.11447	0	1.07192	4	10	7	3	10	1.23166	13.8177	4.55466	0.26572	1	4.09622e-05	1	1	1	STAD	ANT-indel
APC	NF1	1	6	1	0	1	2.23621	3.61029	0.766967	6	14	11	1	14	0.958458	8.527	3.85604	0.237868	0.00430509	0.000353723	1	1	1	STAD	ANT-indel
APC	NOTCH1	1	4	1	0	1	1.41964	3.39479	0.674586	6	16	11	1	14	1.11146	8.68456	4.09205	0.688552	0.00181158	7.1778e-05	1	1	1	STAD	ANT-indel
MGA	PBRM1	1	2	1	0	1	0.746763	4.22242	0.86045	7	15	2	0	12	0.934622	1.38531	3.14586	0.0464009	0.985205	0.000803886	1	1	1	STAD	ANT-indel
APC	PGM5	1	9	1	0	1	2.71719	2.80504	0.493193	6	11	11	1	14	0.781689	9.02345	4.70467	0.0963672	0.000977835	8.62159e-05	1	1	1	STAD	ANT-indel
ELF3	PGM5	0	2	0	0	1	3.1801	0	4.45238	0	3	0	0	5	2.05666	0	16.5794	0.921042	1	2.64987e-06	1	1	0.153374	STAD	ANT-indel
FAT1	PGM5	5	11	0	0	1	1.11893	0	0.285393	15	22	2	0	5	0.688996	1.15751	0.974037	0.186575	1	1.24156e-05	1	1	0.717436	STAD	ANT-indel
IRF2	PGM5	2	3	0	0	1	3.06731	0	3.86472	0	6	1	1	6	4.237	17.0423	15.4968	0.0120199	1	3.53175e-06	1	1	0.204386	STAD	ANT-indel
JAK1	PGM5	1	5	0	0	1	2.43969	0	1.19579	6	4	0	0	7	0.484558	0	5.61177	0.324727	1	8.82162e-06	1	1	0.510031	STAD	ANT-indel
SPTA1	PGM5	3	10	0	0	1	2.05936	0	0.758165	17	68	4	3	7	1.96395	1.71512	3.21844	0.814186	1	8.06194e-06	1	1	0.466182	STAD	ANT-indel
TP53	PGM5	0	6	0	1	3	5.77441	12.4167	10.4893	3	125	26	15	38	36.5069	145.041	105.568	0.000159438	2.39203e-05	0.000896639	1	1	1	STAD	ANT-indel
TP53	PIK3CA	0	9	2	3	4	7.98181	57.0306	16.4217	3	122	24	13	38	36.3562	133.389	94.678	1.54812e-05	0.0424338	0.000669091	0.897599	1	1	STAD	ANT-indel
ATM	PLXNB2	2	6	1	0	1	1.79746	2.25552	0.627882	5	18	2	1	11	1.34988	1.85576	3.01629	0.734105	0.999998	0.000349502	1	1	1	STAD	ANT-indel
ATM	RAI1	2	6	1	0	1	1.68054	2.09465	0.567888	5	18	2	1	10	1.3574	1.87643	2.83088	0.502016	0.999973	7.51798e-05	1	1	1	STAD	ANT-indel
CTNND1	RAI1	1	1	0	0	1	0.532725	0	1.63438	3	8	3	0	8	1.39557	6.31861	6.63148	0.000195121	1	7.16163e-06	1	1	0.414222	STAD	ANT-indel
JAK1	RAI1	0	7	0	0	1	4.41571	0	1.44179	7	2	0	0	7	0.212269	0	5.05413	0.0129215	1	6.57174e-05	1	1	1	STAD	ANT-indel
RASA1	RAI1	0	2	1	0	1	1.61773	6.80894	1.67598	1	8	5	0	9	2.06118	11.1397	7.14588	0.0762848	0.000772154	2.03852e-05	1	1	1	STAD	ANT-indel
BRCA2	RASA1	1	3	0	0	1	1.16184	0	0.762098	4	18	1	0	11	1.45104	1.15677	2.81856	0.223549	1	0.000224236	1	1	1	STAD	ANT-indel
CASP8	RNF43	0	0	1	0	1	0	14.4891	3.04232	0	7	2	1	7	4.55765	19.3828	12.7262	1	0.000241367	0.000100019	1	1	1	STAD	ANT-indel
IRF2	RNF43	1	2	1	0	1	2.38524	14.973	4.16408	1	7	0	1	6	3.9573	6.83007	14.8825	0.0279205	1	0.000663913	1	1	1	STAD	ANT-indel
RNF43	SCAF4	1	3	0	0	1	2.0982	0	2.44023	0	4	5	0	11	1.37157	20.3244	11.6893	0.85929	1	6.34105e-05	1	1	1	STAD	ANT-indel
TP53	SCAF4	0	6	0	1	1	6.29715	13.54	4.76476	3	125	26	15	39	34.1306	136.195	90.7925	0.000118464	0.000224257	0.00023915	1	1	1	STAD	ANT-indel
CIC	SMARCA4	0	3	0	0	1	1.48814	0	1.09654	4	9	2	0	11	0.925558	4.37846	3.75613	0.478244	1	9.80921e-05	1	1	1	STAD	ANT-indel
RNF43	SMARCA4	0	0	0	0	1	0	0	3.06029	1	7	5	0	11	1.7669	15.0113	10.6849	1	1	0.000346337	1	1	1	STAD	ANT-indel
TP53	SMARCA4	0	6	1	0	1	10.3584	21.9605	6.07536	3	125	25	16	38	31.2615	125.638	81.1045	0.0125291	0.00566469	0.000538392	1	1	1	STAD	ANT-indel
ARID2	TRRAP	2	5	1	2	1	1.74553	11.8889	0.860157	3	11	6	1	10	1.62997	11.6904	5.08114	0.675568	0.772117	0.00084677	1	1	1	STAD	ANT-indel
CASP8	TRRAP	0	2	1	0	1	2.92105	13.7124	2.82346	0	5	2	1	6	3.4545	20.4063	11.225	0.0962864	0.000770053	0.000773976	1	1	1	STAD	ANT-indel
TP53	TRRAP	0	12	1	2	2	11.1864	35.7267	7.91573	3	119	25	14	38	35.0219	139.305	96.7437	0.000309421	0.0210496	0.000535565	1	1	1	STAD	ANT-indel
ATP1B1	TTN	0	2	0	0	1	1.41735	0	1.94685	0	2	0	0	1	6.56892	0	16.0128	0.0346331	1	1.75268e-23	1	1	1.01635e-18	STAD	ANT-indel
FOXP1	TTN	2	7	0	0	1	2.21768	0	1.17115	1	1	0	0	1	1.77531	0	9.98601	0.372004	1	8.80626e-15	1	1	5.10525e-10	STAD	ANT-indel
HIST1H2BG	TTN	0	1	0	0	1	1.60086	0	7.61275	0	2	0	0	1	9.29519	0	35.9972	0.00702651	1	7.11184e-09	1	1	0.000412103	STAD	ANT-indel
PIGR	TTN	2	4	1	0	2	0.987749	4.57808	2.22809	1	0	2	0	5	0	31.1867	36.0868	0	0.00706366	8.45804e-05	0	1	1	STAD	ANT-indel
PSIP1	TTN	0	4	1	0	1	2.29337	3.44306	1.20228	0	2	0	0	1	4.87666	0	9.95437	0.169318	1	1.74347e-25	1	1	1.01104e-20	STAD	ANT-indel
PTEN	TTN	1	7	3	2	6	4.30661	25.8697	9.78828	1	4	0	0	4	10.3317	0	48.9552	0.0905811	0	0.000373366	1	0	1	STAD	ANT-indel
TP53	TTN	1	72	19	9	23	24.0291	117.175	42.5394	2	59	7	7	16	86.2061	232.891	301.993	8.99551e-06	0.0592258	3.06711e-08	0.522108	1	0.00177712	STAD	ANT-indel
DCLK1	ZFHX3	1	7	1	0	1	3.29603	4.45204	1.67217	5	32	0	1	4	4.21571	1.28235	5.59543	0.28635	0.999987	0.000574659	1	1	1	STAD	ANT-indel
ELF3	ZFHX3	0	3	0	0	1	4.15398	0	4.2549	0	2	0	0	5	1.44278	0	17.054	0.451872	1	6.05766e-06	1	1	0.350417	STAD	ANT-indel
IRF2	ZFHX3	2	2	0	0	1	1.74735	0	3.44652	0	7	1	1	7	5.40923	18.7013	19.5742	0.000154743	1	9.16229e-06	1	1	0.529718	STAD	ANT-indel
PIK3R1	ZFHX3	0	0	0	0	1	0	0	1.58096	1	1	2	1	5	0.408902	9.27388	5.85579	1	1	0.000107345	1	1	1	STAD	ANT-indel
PRKCI	ZFHX3	0	0	0	0	1	0	0	2.26859	1	5	0	0	5	2.22693	0	9.27371	1	1	7.7971e-06	1	1	0.450891	STAD	ANT-indel
TP53	ZFHX3	0	12	0	1	1	9.85754	10.4703	3.31066	3	119	26	15	38	36.5873	152.986	109.254	0.000656232	1.50797e-05	1.86045e-06	1	0.876027	0.107709	STAD	ANT-indel
ATM	KMT2A	2	8	0	0	1	1.98695	0	0.587481	5	16	3	1	10	1.2297	2.51208	2.83002	0.347163	1	0.000175096	1	1	1	STAD	ANT-indel
CTNND1	KMT2A	0	2	1	0	1	1.27738	8.04851	1.69333	4	7	2	0	8	1.06679	3.6968	6.5923	0.876588	0.999981	0.000138182	1	1	1	STAD	ANT-indel
EFNB3	KMT2A	0	1	0	0	1	1.96368	0	5.34726	3	2	0	0	7	0.864392	0	20.9508	0.982366	1	0.000154803	1	1	1	STAD	ANT-indel
SPEN	KMT2A	8	13	1	0	1	1.53452	1.68909	0.567837	12	17	2	0	8	0.742696	1.22619	2.08688	0.390887	0.999966	0.000105552	1	1	1	STAD	ANT-indel
MUC6	MARK2	2	9	0	0	1	3.09949	0	2.05893	10	21	0	0	17	1.22573	0	8.3556	0.317433	1	0.000729839	1	1	1	STAD	ANT-indel
BRCA2	EDNRB	0	4	0	0	1	1.44186	0	0.784103	5	17	1	0	11	1.25309	1.03575	2.80075	0.305075	1	0.00084075	1	1	1	STAD	ANT-indel
IRF2	TG	2	2	1	0	1	2.05326	12.9185	4.69573	0	7	0	1	7	4.84033	8.34023	16.3463	0.00487833	1	0.000912716	1	1	1	STAD	ANT-indel
KMT2B	TAF1	0	0	0	0	1	0	0	1.471	11	17	2	3	16	0.804775	3.98983	5.25997	1	1	0.000351407	1	1	1	STAD	ANT-indel
ATM	BCL9	0	5	0	0	1	2.39886	0	0.816809	7	19	3	1	11	1.14365	1.95494	2.74954	0.243369	1	0.000126127	1	1	1	STAD	ANT-indel
ARID2	BCL9L	0	3	0	0	1	2.0337	0	1.18345	5	13	7	3	10	1.40254	12.2555	4.42422	0.658526	1	0.000237491	1	1	1	STAD	ANT-indel
SOX9	NIPBL	0	2	0	0	1	1.97228	0	4.19377	1	2	0	0	8	0.742912	0	19.4769	0.632104	1	3.00398e-05	1	1	1	STAD	ANT-indel
TP53	NIPBL	0	12	3	2	2	11.7967	62.496	8.13155	3	119	23	14	38	34.3698	130.205	94.1918	0.00145369	0.0884903	6.15184e-05	1	1	1	STAD	ANT-indel
YLPM1	NIPBL	2	3	0	0	1	0.950484	0	0.810896	2	6	0	1	7	0.922957	1.39808	2.79645	0.853331	1	8.47147e-05	1	1	1	STAD	ANT-indel
ATM	ZBTB20	0	9	1	0	2	2.60455	2.19812	0.823957	7	15	2	1	11	0.972927	1.62266	3.8035	0.0680309	0.997788	0.000647409	1	1	1	STAD	ANT-indel
FMN2	ZBTB20	4	7	0	0	1	1.30263	0	0.75929	9	23	0	0	4	1.56508	0	2.62436	0.271367	1	1.60865e-06	1	1	0.0931378	STAD	ANT-indel
JAK1	ZBTB20	2	4	0	0	1	1.40918	0	1.05612	5	5	0	0	7	0.709176	0	6.15674	0.759758	1	8.29008e-05	1	1	1	STAD	ANT-indel
RASA1	ZBTB20	1	7	1	0	1	3.53456	4.26921	1.18715	0	3	5	0	8	1.07135	15.4608	7.86501	0.10785	9.46893e-05	5.86048e-06	1	1	0.339046	STAD	ANT-indel
SOX9	ZBTB20	1	2	0	0	1	1.2543	0	3.06604	0	2	0	0	7	1.02949	0	20.5121	0.975969	1	1.84389e-06	1	1	0.106754	STAD	ANT-indel
TCF12	ZBTB20	0	2	0	0	1	1.72296	0	1.55853	0	4	0	1	4	1.89313	4.36772	5.32829	0.0493003	1	8.13914e-08	1	1	0.00471558	STAD	ANT-indel
TP53	ZBTB20	0	5	2	1	3	3.96745	30.4187	9.85067	3	126	24	15	38	39.6361	148.555	111.762	5.96063e-09	0.00377626	0.000763555	0.000347034	1	1	STAD	ANT-indel
BCL9L	ZNF292	0	3	0	0	1	1.82953	0	1.30584	5	13	1	0	8	1.68419	2.75205	4.62076	0.756816	1	0.000540502	1	1	1	STAD	ANT-indel
TP53	ZNF292	0	9	1	1	1	11.7072	33.1038	5.5516	3	122	25	15	39	32.4919	130.231	85.9749	0.0223865	0.0286411	0.000680201	1	1	1	STAD	ANT-indel
TAP2	AMER1	0	6	0	0	0	9.38019	0	0	8	5	1	0	1	0.531766	0.917346	10.261	0.00381831	1	1	1	1	1	SKCM	SYN-missense
ARID1B	APC	0	7	0	0	0	1.72512	0	0	11	10	7	0	1	0.411379	3.87821	3.19695	0.0169721	1	1	1	1	1	SKCM	SYN-missense
BMPR2	APC	0	8	0	0	0	4.028	0	0	9	6	2	1	0	0.373588	1.82741	0	0.00943553	1	1	1	1	1	SKCM	SYN-missense
NFE2L2	APC	1	4	1	0	0	2.87127	6.14713	0	1	1	1	0	1	0.313317	3.29049	10.453	0.00235655	0.999931	1	1	1	1	SKCM	SYN-missense
PBRM1	APC	0	10	0	0	0	3.17859	0	0	5	11	8	2	1	0.850248	6.56361	4.43223	0.0128709	1	1	1	1	1	SKCM	SYN-missense
CHD4	AREG	0	3	0	0	0	7.43389	0	0	14	21	4	0	1	0.747093	1.28412	2.36206	0.010738	1	1	1	1	1	SKCM	SYN-missense
BCHE	ARID1A	0	5	0	0	0	3.16324	0	0	2	6	1	0	1	0.743233	0.75921	8.72073	0.00572062	1	1	1	1	1	SKCM	SYN-missense
KRAS	ASXL1	0	4	0	0	0	45.6565	0	0	3	9	0	0	0	3.32985	0	0	0.00328684	1	1	1	1	1	SKCM	SYN-missense
ACVR2A	ATM	0	5	0	0	0	5.27646	0	0	0	3	2	0	0	1.00105	5.04502	0	0.00991693	1	1	1	1	1	SKCM	SYN-missense
BMPR2	ATM	0	6	0	0	0	4.48478	0	0	9	8	2	1	0	0.472203	1.70979	0	0.0119558	1	1	1	1	1	SKCM	SYN-missense
PIK3R1	BCOR	0	4	1	1	0	6.11609	20.3185	0	4	7	2	1	0	0.936194	2.62924	0	0.00412704	0.464689	1	1	1	1	SKCM	SYN-missense
CASP8	BRAF	0	10	0	0	0	4.8141	0	0	2	2	1	0	1	0.660678	2.93937	25.243	0.00399531	1	1	1	1	1	SKCM	SYN-missense
PTEN	BRAF	0	15	5	2	12	9.89707	35.1291	357.136	0	4	2	1	2	3.12147	18.3049	51.6006	0.0144851	0.188351	5.52768e-05	1	1	1	SKCM	SYN-missense
BCL9L	BRCA2	1	12	0	0	0	4.80082	0	0	18	21	0	1	0	0.702261	0.693258	0	0.00746348	1	1	1	1	1	SKCM	SYN-missense
CREBBP	BRCA2	1	13	1	0	0	3.56217	2.7893	0	17	29	3	1	0	0.926035	1.31605	0	0.0187552	0.775939	1	1	1	1	SKCM	SYN-missense
RASA1	CASP8	0	7	0	0	0	11.1469	0	0	2	11	3	0	0	1.55224	3.10717	0	0.000448189	1	1	1	1	1	SKCM	SYN-missense
HNF1A	CDH1	0	3	0	0	0	5.11123	0	0	12	10	1	0	0	0.594138	0.8456	0	0.010352	1	1	1	1	1	SKCM	SYN-missense
CAMK1D	CDH10	1	9	0	0	0	9.13548	0	0	3	6	1	0	0	1.47314	1.97338	0	0.00554388	1	1	1	1	1	SKCM	SYN-missense
MLH1	CDH10	2	5	1	0	0	2.559	3.75758	0	5	3	2	0	0	0.373976	1.78991	0	0.00460479	0.969938	1	1	1	1	SKCM	SYN-missense
PRSS1	CDH10	0	12	1	0	0	15.046	12.0674	0	21	17	0	0	0	1.00065	0	0	0.00561832	1	1	1	1	1	SKCM	SYN-missense
ZBTB20	CDH10	0	7	0	0	0	5.53385	0	0	6	10	1	0	0	1.14413	1.88823	0	0.00372701	1	1	1	1	1	SKCM	SYN-missense
ARID2	CHD4	1	13	2	0	1	4.88493	5.7988	37.3838	10	33	28	3	6	1.23964	9.67173	22.6882	0.0278721	0.118057	0.934533	1	1	1	SKCM	SYN-missense
PTPN11	CHD4	0	6	0	0	1	9.1458	0	115.55	8	6	0	0	0	0.601883	0	0	0.00480359	1	1	1	1	1	SKCM	SYN-missense
MLH1	CMTR2	2	4	0	0	0	4.80126	0	0	5	4	3	0	0	0.469015	2.53483	0	0.0233878	1	1	1	1	1	SKCM	SYN-missense
ACTB	CSMD3	3	7	0	0	0	3.03129	0	0	3	1	1	0	0	0.395698	5.92948	0	0.00199887	1	1	1	1	1	SKCM	SYN-missense
DCLK1	CSMD3	3	11	0	0	0	1.56269	0	0	2	2	0	0	0	0.344219	0	0	0.014701	1	1	1	1	1	SKCM	SYN-missense
SPTAN1	CSMD3	10	18	1	0	0	1.20221	0.42678	0	14	6	2	1	0	0.300852	0.965809	0	0.00382869	0.0707926	1	1	1	1	SKCM	SYN-missense
TSC2	CSMD3	4	22	0	2	0	3.36713	3.40519	0	10	7	3	1	1	0.566272	3.54648	7.50838	0.00122266	0.392387	1	1	1	1	SKCM	SYN-missense
DAZAP1	CTNND1	0	3	0	0	0	18.4902	0	0	6	6	0	0	1	0.868112	0	10.3757	0.0500893	1	1	1	1	1	SKCM	SYN-missense
ELAVL1	EP300	0	4	0	0	0	9.28163	0	0	0	2	0	1	0	1.10194	7.28565	0	0.0026589	1	1	1	1	1	SKCM	SYN-missense
PLXNB2	EPHA2	0	5	1	0	0	3.89626	9.54195	0	28	12	6	0	1	0.383628	2.2843	4.96837	0.0252885	0.73134	1	1	1	1	SKCM	SYN-missense
CTNND1	ERBB4	0	4	0	0	0	2.25662	0	0	4	5	0	2	0	0.543259	1.74949	0	0.0159104	1	1	1	1	1	SKCM	SYN-missense
CYLD	ERBB4	1	7	1	0	0	2.76872	3.34048	0	3	5	0	0	0	0.579546	0	0	0.009665	1	1	1	1	1	SKCM	SYN-missense
MGA	ERBB4	1	12	0	0	1	2.18869	0	10.7812	21	29	8	0	0	0.552517	1.36585	0	0.0135043	1	1	1	1	1	SKCM	SYN-missense
NFE2L2	ERBB4	1	4	1	0	0	3.28867	8.78416	0	1	1	1	0	1	0.296067	2.91329	10.3844	4.15929e-05	0.961255	1	1	1	1	SKCM	SYN-missense
OR2A4	ERBB4	0	4	0	0	0	10.5039	0	0	3	2	0	0	0	1.12356	0	0	0.00349539	1	1	1	1	1	SKCM	SYN-missense
RARA	ERBB4	0	4	0	0	0	7.80977	0	0	1	2	0	0	0	1.00083	0	0	0.000366818	1	1	1	1	1	SKCM	SYN-missense
SOX9	ERBB4	0	5	0	0	0	5.22359	0	0	5	2	0	0	0	0.335833	0	0	0.000819291	1	1	1	1	1	SKCM	SYN-missense
TCEAL6	ERBB4	0	5	0	0	0	7.27261	0	0	0	3	0	0	0	1.5631	0	0	0.00635051	1	1	1	1	1	SKCM	SYN-missense
CTCF	FAT1	0	5	0	0	0	3.86864	0	0	3	3	0	0	0	0.45331	0	0	0.00165727	1	1	1	1	1	SKCM	SYN-missense
SCAF4	FLG	0	11	0	0	0	3.20987	0	0	3	5	2	0	0	0.564204	2.01151	0	0.00390403	1	1	1	1	1	SKCM	SYN-missense
TSC2	FLG	2	14	0	1	1	3.28151	2.65311	8.6392	12	15	3	2	0	1.01206	3.65418	0	0.0157325	0.306796	1	1	1	1	SKCM	SYN-missense
CIC	FLG2	1	13	1	0	0	3.88455	6.13031	0	12	10	0	0	0	0.468746	0	0	0.00173837	1	1	1	1	1	SKCM	SYN-missense
HOXB3	FLG2	1	7	1	0	0	9.51402	33.7632	0	2	1	0	0	1	0.410587	0	24.5533	2.63114e-05	1	1	1	1	1	SKCM	SYN-missense
MAP2K1	FLG2	0	12	1	0	0	13.9662	14.1516	0	4	17	0	0	0	3.71389	0	0	0.0207012	1	1	1	1	1	SKCM	SYN-missense
RAC1	FLG2	0	11	0	0	0	31.9334	0	0	2	12	0	1	0	7.5458	5.2674	0	0.0118058	1	1	1	1	1	SKCM	SYN-missense
ARID1B	FMN2	1	9	1	0	0	1.80603	2.68832	0	10	8	6	0	1	0.358942	3.4872	3.11555	0.00843221	0.269755	1	1	1	1	SKCM	SYN-missense
AXIN1	FMN2	1	7	0	1	0	2.93766	6.00278	0	8	3	2	0	0	0.284034	2.6086	0	0.00767279	0.725815	1	1	1	1	SKCM	SYN-missense
CYP11B1	FMN2	1	12	1	0	0	4.40798	3.3935	0	8	13	0	0	0	1.17516	0	0	0.0158666	1	1	1	1	1	SKCM	SYN-missense
ZNF679	FMN2	0	16	0	0	0	6.71779	0	0	4	18	4	0	0	2.07883	3.44567	0	0.0135109	1	1	1	1	1	SKCM	SYN-missense
ZNRF3	FMN2	0	6	2	0	0	2.46147	14.5993	0	8	8	0	0	0	0.607643	0	0	0.0162486	0	1	1	0	1	SKCM	SYN-missense
FGFR3	FOXA1	0	3	0	0	0	15.8301	0	0	16	13	1	0	0	0.767665	0.773045	0	0.0373273	1	1	1	1	1	SKCM	SYN-missense
ZBTB20	FOXA2	0	4	0	0	0	16.776	0	0	6	13	1	0	0	1.39035	1.77865	0	0.000852117	1	1	1	1	1	SKCM	SYN-missense
IRX1	FRA10AC1	0	3	0	0	0	41.1947	0	0	5	9	0	0	0	1.23075	0	0	0.00180692	1	1	1	1	1	SKCM	SYN-missense
BMPR2	GNAQ	0	5	0	0	0	10.9903	0	0	9	9	2	1	0	0.508451	1.59654	0	0.00149225	1	1	1	1	1	SKCM	SYN-missense
NHLRC1	GNAQ	0	3	0	0	0	17.5824	0	0	2	3	0	0	0	0.854423	0	0	0.000613291	1	1	1	1	1	SKCM	SYN-missense
RASA1	HLA-B	0	3	0	0	0	11.6102	0	0	2	15	3	0	0	2.06791	3.00729	0	0.00188628	1	1	1	1	1	SKCM	SYN-missense
EGFR	HOXA3	0	5	0	0	0	8.34503	0	0	20	19	2	0	0	0.675636	0.653321	0	0.00110555	1	1	1	1	1	SKCM	SYN-missense
NOTCH2	HOXA3	0	4	0	0	0	4.61572	0	0	9	17	4	1	0	0.817153	2.34237	0	0.00287308	1	1	1	1	1	SKCM	SYN-missense
SPEN	HOXA3	1	6	0	0	0	3.77027	0	0	26	38	6	1	1	0.687832	1.66388	2.01306	0.0201486	1	1	1	1	1	SKCM	SYN-missense
TP53	HOXA3	0	5	0	0	0	20.258	0	0	6	31	17	6	3	3.46169	28.0528	40.6822	0.0128219	1	1	1	1	1	SKCM	SYN-missense
RASA1	IDH1	0	6	0	0	0	11.6498	0	0	2	12	3	0	0	1.67656	3.04699	0	0.0013994	1	1	1	1	1	SKCM	SYN-missense
TCEAL6	IDH1	0	3	0	0	0	15.7616	0	0	0	5	0	0	0	2.27957	0	0	8.5572e-05	1	1	1	1	1	SKCM	SYN-missense
AXIN2	IGFN1	0	4	0	0	0	3.73738	0	0	3	3	1	0	0	0.447117	2.21943	0	0.0202991	1	1	1	1	1	SKCM	SYN-missense
MAP3K1	IGFN1	0	5	0	0	0	3.5055	0	0	4	11	0	0	1	0.998584	0	4.24671	0.0075714	1	1	1	1	1	SKCM	SYN-missense
PBRM1	INPPL1	0	9	3	1	0	4.90547	17.3266	0	5	12	5	1	1	0.870437	3.64435	4.18104	0.00146954	0.0432082	1	1	1	1	SKCM	SYN-missense
MYT1	JAK1	1	7	0	0	0	5.49503	0	0	15	21	3	0	0	0.783894	1.60818	0	0.00806669	1	1	1	1	1	SKCM	SYN-missense
TCF12	KANSL1	0	4	0	0	0	4.67599	0	0	1	8	2	1	0	1.45102	4.32376	0	0.00885456	1	1	1	1	1	SKCM	SYN-missense
EPHA2	KMT2B	0	10	0	0	0	7.94889	0	0	11	18	1	0	0	1.34008	0.84682	0	0.00334792	1	1	1	1	1	SKCM	SYN-missense
EPS8	KMT2C	0	9	0	0	0	4.23595	0	0	2	6	0	0	1	0.86959	0	9.41414	0.00600225	1	1	1	1	1	SKCM	SYN-missense
NOTCH1	KMT2D	5	20	0	0	0	2.64581	0	0	18	20	1	0	0	0.77347	0.572766	0	0.0329925	1	1	1	1	1	SKCM	SYN-missense
PPP2R1A	KMT2D	0	6	0	0	0	4.57333	0	0	5	4	0	0	1	0.850385	0	10.49	0.00803872	1	1	1	1	1	SKCM	SYN-missense
RBM10	KMT2D	2	10	0	0	0	2.64755	0	0	2	3	0	0	0	0.557357	0	0	0.0158851	1	1	1	1	1	SKCM	SYN-missense
FMN2	MAP2K1	1	14	0	0	0	5.29206	0	0	36	82	5	0	0	1.06818	0.905744	0	0.0126592	1	1	1	1	1	SKCM	SYN-missense
PRKCI	MAP2K1	0	3	0	0	0	7.82046	0	0	4	9	0	0	0	1.11585	0	0	0.00105416	1	1	1	1	1	SKCM	SYN-missense
DYRK1A	MAP2K4	0	6	0	1	0	11.4475	14.516	0	6	10	1	0	0	0.851245	0.740874	0	1.59733e-06	1	1	0.113275	1	1	SKCM	SYN-missense
SAV1	MAP2K4	0	3	0	0	0	11.5456	0	0	2	5	0	0	0	1.16074	0	0	0.0113816	1	1	1	1	1	SKCM	SYN-missense
BMPR2	MSH2	0	4	0	0	0	16.3864	0	0	9	10	2	1	0	0.558105	1.5672	0	0.0470496	1	1	1	1	1	SKCM	SYN-missense
C1orf173	MSH2	1	5	0	0	1	10.6409	0	227.048	55	123	0	0	1	0.915999	0	5.1773	0.0172319	1	1	1	1	1	SKCM	SYN-missense
PGR	MSH2	0	3	1	0	0	10.0208	42.907	0	10	20	4	0	0	0.992141	2.86399	0	0.00661609	1	1	1	1	1	SKCM	SYN-missense
AXIN1	NF1	0	6	0	0	0	3.67131	0	0	9	4	2	1	0	0.336018	3.48264	0	0.00190176	1	1	1	1	1	SKCM	SYN-missense
ZNF750	NF1	0	9	0	0	0	5.13727	0	0	3	7	0	0	0	1.12821	0	0	0.0025465	1	1	1	1	1	SKCM	SYN-missense
MAP2K4	NOTCH1	0	6	0	0	0	9.95147	0	0	2	7	1	0	0	1.70404	2.12843	0	0.00627529	1	1	1	1	1	SKCM	SYN-missense
HOXB3	NOTCH2	0	3	0	0	0	17.0783	0	0	3	5	1	0	1	1.47833	6.7033	21.3066	0.000611685	1	1	1	1	1	SKCM	SYN-missense
LARP4B	NRAS	1	9	1	0	0	3.09832	3.04795	0	4	5	1	1	1	0.621336	2.16239	12.2943	0.0142406	0.710556	1	1	1	1	SKCM	SYN-missense
LATS1	NRAS	0	6	1	0	0	2.12245	2.935	0	6	4	0	0	0	0.281491	0	0	0.00741138	1	1	1	1	1	SKCM	SYN-missense
RB1	NRAS	1	5	2	0	2	1.81309	4.7478	41.9961	5	2	8	2	3	0.220344	7.05995	36.8317	0.00358586	0.31985	0.634317	1	1	1	SKCM	SYN-missense
SOCS3	NRAS	0	3	1	0	0	10.776	76.1769	0	4	1	0	0	0	0.702095	0	0	0.000552151	1	1	1	1	1	SKCM	SYN-missense
TG	NRAS	3	33	2	0	0	4.0982	2.00581	0	18	40	3	0	0	1.21062	0.728184	0	0.00074442	0.0744944	1	1	1	1	SKCM	SYN-missense
DAZAP1	NSD1	0	5	0	0	0	8.36712	0	0	6	4	0	0	1	0.634218	0	12.4854	0.00383735	1	1	1	1	1	SKCM	SYN-missense
C1orf173	OR11H1	0	10	0	0	0	4.54405	0	0	56	118	0	0	2	0.876758	0	10.6328	0.0491716	1	1	1	1	1	SKCM	SYN-missense
FAT1	OR11H1	0	7	0	0	0	2.75642	0	0	38	43	11	0	0	0.575193	1.60463	0	0.00807602	1	1	1	1	1	SKCM	SYN-missense
NOTCH1	OR11H1	0	6	0	0	0	6.44761	0	0	23	34	1	0	0	0.986111	0.420512	0	0.0236002	1	1	1	1	1	SKCM	SYN-missense
CREB3L4	OR11H12	0	3	0	0	0	11.4802	0	0	0	7	1	0	0	3.23548	4.32844	0	0.0066672	1	1	1	1	1	SKCM	SYN-missense
CIC	OR4N2	0	6	0	0	0	3.99114	0	0	13	17	1	0	0	0.71878	0.773555	0	0.010294	1	1	1	1	1	SKCM	SYN-missense
TRIM49C	OR4N2	0	4	0	0	0	5.92694	0	0	3	9	0	0	0	1.80277	0	0	0.00539398	1	1	1	1	1	SKCM	SYN-missense
MSH2	PGR	0	3	0	0	0	4.65731	0	0	5	1	2	0	0	0.107405	1.42131	0	0.000178214	1	1	1	1	1	SKCM	SYN-missense
LATS1	PIK3CA	1	3	1	0	0	2.83834	7.18781	0	5	7	0	0	0	0.457833	0	0	0.0573825	1	1	1	1	1	SKCM	SYN-missense
CTNND1	PLXNB2	0	5	0	0	0	4.43623	0	0	4	4	0	2	0	0.413431	1.67729	0	0.00444685	1	1	1	1	1	SKCM	SYN-missense
ASXL1	POTEG	0	3	0	0	0	2.03755	0	0	7	10	0	0	0	0.677177	0	0	0.00346836	1	1	1	1	1	SKCM	SYN-missense
ZNF679	POTEG	0	13	1	0	0	8.14721	6.78217	0	4	21	3	0	0	2.24313	2.34572	0	0.0083417	0.511385	1	1	1	1	SKCM	SYN-missense
CUX1	PRB2	1	9	2	1	0	3.91586	13.8394	0	26	17	4	1	0	0.476629	1.40536	0	0.0121046	0.00712748	1	1	1	1	SKCM	SYN-missense
ELF3	PRB2	0	4	0	0	0	4.88961	0	0	6	3	1	0	0	0.338104	1.1569	0	0.00952237	1	1	1	1	1	SKCM	SYN-missense
HOXB3	PRB2	0	4	0	0	1	14.7593	0	103.503	3	4	1	0	0	1.22997	6.87196	0	0.000137321	1	1	1	1	1	SKCM	SYN-missense
THRAP3	PRB2	0	6	0	0	0	4.5615	0	0	9	8	6	0	0	0.423429	3.22579	0	0.00177862	1	1	1	1	1	SKCM	SYN-missense
EPS8	PRKCB	0	5	0	0	0	4.2362	0	0	2	10	0	0	1	1.35646	0	8.64022	0.00901227	1	1	1	1	1	SKCM	SYN-missense
GATA3	PRKCB	0	3	0	0	0	3.48484	0	0	2	3	1	0	0	0.54958	3.07893	0	0.000125767	1	1	1	1	1	SKCM	SYN-missense
KMT2D	PRKCB	0	14	0	0	0	3.97573	0	0	44	86	4	0	2	0.877927	0.560838	2.67155	0.00315112	1	1	1	1	1	SKCM	SYN-missense
RPS6KA3	PRKCB	0	4	0	0	0	4.8329	0	0	4	4	2	0	0	0.433325	1.32161	0	0.000845048	1	1	1	1	1	SKCM	SYN-missense
ATRX	PRKG1	0	7	0	0	0	3.98529	0	0	12	25	2	0	1	0.693283	0.394035	3.3377	0.0184488	1	1	1	1	1	SKCM	SYN-missense
SPEN	PSIP1	0	4	0	0	0	10.7315	0	0	27	40	6	1	1	0.695783	1.60329	1.97955	0.0145548	1	1	1	1	1	SKCM	SYN-missense
BRAF	PTEN	0	41	0	0	0	49.4536	0	0	10	233	0	1	2	14.3371	0.412912	19.3226	0.0140404	1	1	1	1	1	SKCM	SYN-missense
JAK1	PTEN	0	5	0	0	0	4.82096	0	0	9	7	4	1	0	0.490737	3.10333	0	0.00149645	1	1	1	1	1	SKCM	SYN-missense
TRIM49C	PTEN	0	5	0	0	0	9.29912	0	0	3	8	0	0	0	1.55371	0	0	0.00209946	1	1	1	1	1	SKCM	SYN-missense
ACTB	RAC1	1	3	0	0	0	8.41563	0	0	5	5	1	0	0	1.06993	3.17869	0	0.0102594	1	1	1	1	1	SKCM	SYN-missense
CUX1	RAC1	0	4	1	0	0	3.6534	9.49268	0	27	22	5	2	0	0.583241	1.87123	0	0.0184215	0.49401	1	1	1	1	SKCM	SYN-missense
IGFN1	RAC1	0	6	0	0	0	1.86371	0	0	27	22	1	1	0	0.308133	0.36537	0	0.00123849	1	1	1	1	1	SKCM	SYN-missense
OR11H12	RAC1	0	4	0	0	0	26.7942	0	0	9	19	1	0	1	2.99232	1.73739	214.067	0.0137748	1	1	1	1	1	SKCM	SYN-missense
MLH1	RAI1	1	4	0	0	0	3.47036	0	0	6	4	3	0	0	0.429766	2.32259	0	0.00514044	1	1	1	1	1	SKCM	SYN-missense
NF1	RAI1	1	9	3	2	0	3.16804	13.4095	0	20	31	24	8	10	0.777975	6.0666	24.9574	0.0294441	0.257788	1	1	1	1	SKCM	SYN-missense
OR10G7	RASA1	1	4	0	0	0	6.74249	0	0	20	11	0	0	0	0.624469	0	0	0.0139492	1	1	1	1	1	SKCM	SYN-missense
PIK3R1	RB1	0	3	0	0	0	8.47597	0	0	4	8	3	2	0	1.03748	4.24483	0	6.43686e-06	1	1	0.456425	1	1	SKCM	SYN-missense
SMAD2	RB1	0	3	0	0	0	8.91802	0	0	5	5	1	0	2	0.540638	0.620283	20.2124	0.000297332	1	1	1	1	1	SKCM	SYN-missense
TGFBR2	RB1	0	3	0	0	0	9.16808	0	0	7	8	1	0	0	0.941452	1.26895	0	0.00522741	1	1	1	1	1	SKCM	SYN-missense
ERBB4	RNF43	0	7	0	0	0	6.6079	0	0	24	68	8	2	0	1.31395	1.44117	0	0.0248718	1	1	1	1	1	SKCM	SYN-missense
PRKG1	SETD2	0	5	0	0	0	3.76697	0	0	11	19	2	0	0	1.04535	0.799942	0	0.0341097	1	1	1	1	1	SKCM	SYN-missense
CREB3L4	SGIP1	0	5	0	0	0	12.5349	0	0	0	5	1	0	0	2.3807	4.45992	0	4.49261e-05	1	1	1	1	1	SKCM	SYN-missense
KMT2A	SMAD2	0	11	0	0	0	5.86144	0	0	23	64	10	2	3	1.15702	2.3225	4.40724	0.0329368	1	1	1	1	1	SKCM	SYN-missense
KMT2C	SMARCA4	1	16	1	0	0	2.38775	1.33938	0	23	56	11	1	1	0.787543	1.50544	1.65787	0.0186114	0.26079	1	1	1	1	SKCM	SYN-missense
MBD6	SMARCA4	0	5	0	0	1	3.38178	0	58.9726	9	8	0	0	1	0.490306	0	5.91121	0.00776629	1	1	1	1	1	SKCM	SYN-missense
BCHE	SPEN	0	5	0	0	0	2.59189	0	0	2	6	1	0	1	0.75794	0.774037	8.93556	0.00755609	1	1	1	1	1	SKCM	SYN-missense
CYLD	SPEN	0	6	0	0	0	3.05233	0	0	4	6	1	0	0	0.600221	0.817214	0	0.0132285	1	1	1	1	1	SKCM	SYN-missense
ZNRF3	SPEN	1	7	0	0	0	2.59133	0	0	7	7	2	0	0	0.566161	2.87004	0	0.0132222	1	1	1	1	1	SKCM	SYN-missense
CDKN1A	SPTA1	0	4	1	0	0	6.9674	17.6382	0	2	2	0	0	0	1.07548	0	0	0.00674694	1	1	1	1	1	SKCM	SYN-missense
FGFR2	SPTA1	1	17	1	0	0	3.99792	2.09016	0	10	19	0	0	0	1.13292	0	0	0.00507429	1	1	1	1	1	SKCM	SYN-missense
MAP2K4	STK11	0	3	0	0	0	27.5789	0	0	2	10	1	0	0	2.23685	1.94131	0	0.00413581	1	1	1	1	1	SKCM	SYN-missense
ASXL2	TAP2	0	4	0	0	0	5.75124	0	0	7	19	2	0	1	1.12921	1.3315	3.91842	0.0117874	1	1	1	1	1	SKCM	SYN-missense
DYRK1A	TAP2	0	4	0	0	0	11.2838	0	0	6	12	1	1	0	1.01129	1.4644	0	3.18714e-06	1	1	0.226006	1	1	SKCM	SYN-missense
APC	TBX3	0	5	0	0	1	6.24519	0	135.322	11	43	11	0	2	1.19133	2.71765	4.99536	0.0180567	1	1	1	1	1	SKCM	SYN-missense
PGR	TBX3	0	3	0	0	0	4.82326	0	0	10	20	5	0	0	0.993839	3.59249	0	0.0418721	1	1	1	1	1	SKCM	SYN-missense
CAMK1D	TCF7L2	0	4	0	0	0	24.5358	0	0	4	11	1	0	0	2.12111	1.5587	0	0.0196692	1	1	1	1	1	SKCM	SYN-missense
BCHE	TGFBR2	0	3	0	0	0	5.25051	0	0	2	8	1	0	1	0.944889	0.719379	8.73483	0.00264246	1	1	1	1	1	SKCM	SYN-missense
PDYN	TP53	0	9	0	0	0	8.8807	0	0	6	11	0	0	0	1.5521	0	0	0.0114296	1	1	1	1	1	SKCM	SYN-missense
RASA1	TP53	0	8	1	0	0	4.82774	4.70039	0	2	10	2	0	0	1.50718	2.16117	0	0.0220388	0.631927	1	1	1	1	SKCM	SYN-missense
FOXP1	TPTE	0	4	0	0	0	3.45761	0	0	4	4	0	0	0	0.717992	0	0	0.0244711	1	1	1	1	1	SKCM	SYN-missense
ZNF750	TPTE	0	8	0	0	0	4.89767	0	0	3	8	0	0	0	1.29051	0	0	0.0110164	1	1	1	1	1	SKCM	SYN-missense
ACTB	TRRAP	1	5	0	0	0	4.83764	0	0	5	3	1	0	0	0.729579	3.63588	0	0.00385611	1	1	1	1	1	SKCM	SYN-missense
GATA3	TSC2	0	5	0	0	0	4.38542	0	0	2	1	1	0	0	0.186143	3.21911	0	6.01198e-07	1	1	0.0426346	1	1	SKCM	SYN-missense
SOCS3	TSC2	0	3	0	0	0	15.5421	0	0	4	1	1	0	0	0.608148	13.0277	0	0.00331285	1	1	1	1	1	SKCM	SYN-missense
APC	TTN	10	47	11	0	3	1.41505	2.92996	8.25726	1	1	0	0	0	0.46404	0	0	0.00354941	0	0	1	0	0	SKCM	SYN-missense
PGM5	USH2A	1	9	0	0	0	2.4838	0	0	0	1	1	0	0	0.354389	3.46562	0	0.00318688	1	1	1	1	1	SKCM	SYN-missense
ZFX	USH2A	3	11	2	0	3	2.39422	5.40033	47.215	1	2	4	0	2	0.619761	14.5501	22.929	0.0350198	0.11256	0.259545	1	1	1	SKCM	SYN-missense
CTNND1	YLPM1	1	7	0	0	0	3.22185	0	0	3	2	0	2	0	0.250258	2.02754	0	0.00111095	1	1	1	1	1	SKCM	SYN-missense
MYT1	ZBTB7B	0	5	1	0	0	6.84724	16.4555	0	16	23	2	0	0	0.809811	0.995429	0	0.000403344	1	1	1	1	1	SKCM	SYN-missense
SIN3A	ZFHX3	0	7	0	0	0	3.63045	0	0	10	18	1	0	0	1.02336	0.488055	0	0.0301265	1	1	1	1	1	SKCM	SYN-missense
THRAP3	ZFHX3	0	5	0	0	0	2.59884	0	0	9	9	6	0	0	0.487878	3.33968	0	0.0239948	1	1	1	1	1	SKCM	SYN-missense
ATM	ZNF679	0	7	0	0	0	3.08137	0	0	17	28	3	4	1	0.694917	1.05963	2.17964	0.0319976	1	1	1	1	1	SKCM	SYN-missense
BRCA1	ZNF679	0	6	0	0	0	3.46745	0	0	7	13	0	0	1	0.708573	0	4.39971	0.00563877	1	1	1	1	1	SKCM	SYN-missense
FOXA1	ZNF679	0	3	0	0	0	3.6252	0	0	0	2	1	0	0	0.721841	8.28428	0	0.0022503	1	1	1	1	1	SKCM	SYN-missense
PTPN11	ZNF679	0	5	0	0	0	8.47999	0	0	8	7	0	0	1	0.702171	0	11.4248	0.00556171	1	1	1	1	1	SKCM	SYN-missense
THRAP3	ZNF800	0	3	0	0	0	9.35212	0	0	9	11	6	0	0	0.545755	3.079	0	0.00658603	1	1	1	1	1	SKCM	SYN-missense
ALB	MET	0	8	1	0	0	6.00995	6.30006	0	18	17	1	0	0	0.604568	0.297417	0	0.00750238	0.480614	1	1	1	1	SKCM	SYN-missense
FMN2	MET	0	18	1	0	0	6.29405	5.03657	0	37	78	4	0	0	0.999451	0.720376	0	0.00555416	0.352801	1	1	1	1	SKCM	SYN-missense
HIST1H1E	MET	0	3	0	0	0	12.2817	0	0	3	2	0	0	1	0.911327	0	40.5865	0.0209949	1	1	1	1	1	SKCM	SYN-missense
MYB	MET	0	7	0	0	0	9.18773	0	0	5	17	2	0	0	2.00094	1.79233	0	0.00569048	1	1	1	1	1	SKCM	SYN-missense
SPEN	MET	2	14	0	0	0	3.15759	0	0	25	30	6	1	1	0.570214	1.75376	2.20913	0.0126051	1	1	1	1	1	SKCM	SYN-missense
RASA1	SMARCB1	0	4	0	0	0	14.434	0	0	2	14	3	0	0	1.93515	3.03116	0	0.0241799	1	1	1	1	1	SKCM	SYN-missense
CAMK1D	APOB	1	10	0	0	0	5.66727	0	0	3	5	1	0	0	1.49555	2.18515	0	0.019973	1	1	1	1	1	SKCM	SYN-missense
CREB3L4	APOB	0	9	0	0	0	8.16424	0	0	0	1	1	0	0	0.550057	5.09923	0	4.97577e-05	1	1	1	1	1	SKCM	SYN-missense
CRIP3	CDKN2A	0	4	0	0	0	8.35971	0	0	3	2	0	0	0	0.517597	0	0	0.00120194	1	1	1	1	1	SKCM	SYN-missense
TRAF3	CDKN2A	0	4	0	0	0	5.84223	0	0	2	5	1	1	0	1.2073	4.00988	0	0.0111791	1	1	1	1	1	SKCM	SYN-missense
LPPR4	ASXL2	0	4	0	0	0	2.76457	0	0	6	2	2	0	1	0.152511	1.5466	11.6365	0.00590683	1	1	1	1	1	SKCM	SYN-missense
BCHE	KMT2A	0	7	1	0	0	2.32865	1.96921	0	2	4	0	0	1	0.543943	0	10.9553	0.00612349	1	1	1	1	1	SKCM	SYN-missense
BRD7	KMT2A	0	5	0	0	2	3.03767	0	104.115	0	1	7	0	0	0.402457	21.2365	0	0.00224377	1	0	1	1	0	SKCM	SYN-missense
IRX1	KMT2A	1	7	0	0	0	3.88178	0	0	4	5	0	0	0	0.894515	0	0	0.0146661	1	1	1	1	1	SKCM	SYN-missense
RARG	MARK2	0	3	0	0	0	15.396	0	0	4	4	0	0	0	0.675645	0	0	0.000586612	1	1	1	1	1	SKCM	SYN-missense
CREBBP	DCSTAMP	0	4	0	0	0	6.18472	0	0	18	38	4	1	0	1.12042	1.51644	0	0.00996199	1	1	1	1	1	SKCM	SYN-missense
CRIP3	DCSTAMP	0	3	0	0	0	27.5843	0	0	3	3	0	0	0	0.701209	0	0	0.00527115	1	1	1	1	1	SKCM	SYN-missense
EGFR	DCSTAMP	0	4	0	0	0	9.67371	0	0	20	20	2	0	0	0.707879	0.651005	0	0.00221098	1	1	1	1	1	SKCM	SYN-missense
PRKCB	DCSTAMP	0	7	0	0	0	15.3033	0	0	14	38	3	0	0	1.85828	1.46427	0	0.00756953	1	1	1	1	1	SKCM	SYN-missense
LZTR1	MUC6	0	4	0	1	0	5.37163	12.3836	0	11	7	3	0	0	0.589552	2.33816	0	0.00350046	0.958208	1	1	1	1	SKCM	SYN-missense
AMBRA1	C1orf173	0	10	5	0	1	3.56375	18.4538	12.3172	13	15	3	1	0	0.720257	1.99571	0	0.0070149	0.00060018	1	1	1	1	SKCM	SYN-missense
CAMK1D	C1orf173	1	10	0	0	0	6.4821	0	0	3	5	1	0	0	1.37554	2.14674	0	0.0163365	1	1	1	1	1	SKCM	SYN-missense
TSC2	C1orf173	4	18	1	1	1	3.27646	4.10885	14.5914	10	11	2	2	0	0.812492	3.22554	0	0.0122739	0.541741	1	1	1	1	SKCM	SYN-missense
PRSS1	PSG4	0	9	0	0	0	17.7893	0	0	21	20	1	0	0	1.10829	0.508306	0	0.0115897	1	1	1	1	1	SKCM	SYN-missense
ZFX	PSG9	0	5	2	0	0	7.34314	43.3116	0	4	8	4	0	5	1.01871	5.97751	36.5972	0.0130004	0.0593267	1	1	1	1	SKCM	SYN-missense
ZNF800	PSG9	0	4	0	0	0	7.86789	0	0	2	4	0	0	0	0.842426	0	0	4.20187e-05	1	1	1	1	1	SKCM	SYN-missense
LZTR1	ZFX	2	6	0	0	0	6.50972	0	0	9	5	3	1	0	0.48758	3.61135	0	0.00649422	1	1	1	1	1	SKCM	SYN-missense
DAZAP1	CYLD	1	4	0	0	0	15.7272	0	0	5	5	0	0	1	0.819334	0	10.5324	0.017036	1	1	1	1	1	SKCM	SYN-missense
FGFR2	KDM5C	0	6	0	0	0	6.13578	0	0	11	30	1	0	0	1.47449	0.426335	0	0.00320917	1	1	1	1	1	SKCM	SYN-missense
GPX5	OR10G7	1	4	0	0	0	10.2355	0	0	7	12	2	2	0	1.52067	5.05947	0	0.0320244	1	1	1	1	1	SKCM	SYN-missense
BCHE	ACVR1	0	3	0	0	0	4.85741	0	0	2	8	1	0	1	0.949976	0.723964	8.98748	0.00908001	1	1	1	1	1	SKCM	SYN-missense
FAT1	SMTNL2	0	3	0	0	0	3.75392	0	0	38	47	11	0	0	0.625471	1.62018	0	0.0260146	1	1	1	1	1	SKCM	SYN-missense
GNAS	SMTNL2	0	4	0	0	0	26.2744	0	0	12	19	1	0	0	1.05941	0.708932	0	0.000301697	1	1	1	1	1	SKCM	SYN-missense
PLXNB2	SOX17	0	3	0	0	0	8.47405	0	0	28	14	7	0	1	0.437824	2.60755	4.46575	0.0230207	1	1	1	1	1	SKCM	SYN-missense
PGR	TAF1	0	8	0	0	0	3.31999	0	0	10	15	5	0	0	0.760177	3.72414	0	0.00242948	1	1	1	1	1	SKCM	SYN-missense
ZNF679	BRCA1	0	6	1	0	0	9.43462	10.6465	0	4	28	3	0	0	2.79114	2.33818	0	0.00910558	0.921302	1	1	1	1	SKCM	SYN-missense
PIK3R1	BCL9	0	4	0	0	0	6.55594	0	0	4	7	3	2	0	0.931024	4.36837	0	0.00321752	1	1	1	1	1	SKCM	SYN-missense
PRKCI	BCL9	0	5	0	0	0	8.97408	0	0	4	7	0	0	0	0.883008	0	0	9.52704e-05	1	1	1	1	1	SKCM	SYN-missense
ARID1B	TNRC6B	0	6	0	0	0	2.09982	0	0	11	11	7	0	1	0.438299	3.6876	2.75659	0.00814028	1	1	1	1	1	SKCM	SYN-missense
ZFP36L2	TNRC6B	0	4	0	0	0	5.90425	0	0	1	3	1	0	2	1.02139	12.0234	42.3793	0.00198942	1	1	1	1	1	SKCM	SYN-missense
AKT1	MYB	0	4	1	0	0	8.53315	20.7907	0	10	6	1	0	0	0.688495	1.15752	0	0.000701721	0.976574	1	1	1	1	SKCM	SYN-missense
ARHGAP35	NCOR1	1	10	1	0	0	3.95995	4.38228	0	4	10	2	0	1	1.15547	2.67679	3.78108	0.0245038	0.958713	1	1	1	1	SKCM	SYN-missense
SOCS3	NCOR1	0	3	0	0	0	13.8407	0	0	4	1	1	0	0	0.627666	13.4704	0	0.000244741	1	1	1	1	1	SKCM	SYN-missense
TBL1XR1	NCOR1	0	3	1	0	0	3.31991	6.11535	0	1	1	1	2	1	0.299835	5.11703	10.3444	0.00143279	0.933497	1	1	1	1	SKCM	SYN-missense
ZBTB7B	MYT1	0	6	0	0	0	8.48348	0	0	3	5	0	0	0	0.904263	0	0	0.000300222	1	1	1	1	1	SKCM	SYN-missense
AXIN1	PDGFRA	0	4	0	0	0	5.31475	0	0	9	6	2	1	0	0.471847	3.26755	0	0.00478394	1	1	1	1	1	SKCM	SYN-missense
FOXA2	ZBTB20	0	4	0	0	0	9.98539	0	0	4	6	0	0	0	0.891923	0	0	0.00106001	1	1	1	1	1	SKCM	SYN-missense
KDM6A	ZBTB20	0	4	0	0	0	5.71787	0	0	2	14	1	1	0	1.61752	1.65019	0	6.07681e-05	1	1	1	1	1	SKCM	SYN-missense
BMPR2	ZNF292	0	6	1	0	0	5.14095	6.85702	0	9	8	1	1	0	0.469364	1.11721	0	0.00348912	0.975329	1	1	1	1	SKCM	SYN-missense
MTOR	AMBRA1	2	5	2	1	0	1.40044	6.56018	0	20	36	0	2	0	1.19225	0.509941	0	0.536728	0.00348058	1	1	1	1	SKCM	SYN-truncating
SLC1A7	AMER1	0	0	3	0	0	0	53.9812	0	22	11	1	0	0	0.593483	0.782738	0	1	0.00269956	1	1	1	1	SKCM	SYN-truncating
TP53	ATM	0	4	5	3	0	4.75084	101.957	0	6	32	12	3	3	3.76158	19.2896	39.1505	0.480361	0.0088037	1	1	1	1	SKCM	SYN-truncating
ZFX	CDH10	1	3	4	0	0	2.14141	36.8951	0	3	10	2	0	5	1.55075	3.68349	39.7799	0.516015	0.000457904	1	1	1	1	SKCM	SYN-truncating
ATM	DAZAP1	1	2	1	3	1	1.08523	11.4792	73.4376	16	33	2	1	0	0.851561	0.479991	0	0.914944	0.0123267	1	1	1	1	SKCM	SYN-truncating
NCOR1	EEF1A1	1	1	1	2	0	0.742249	19.8736	0	6	42	3	1	1	2.10282	1.8665	2.48022	0.00446838	0.0409128	1	1	1	1	SKCM	SYN-truncating
MGA	EGFR	0	5	3	0	0	2.20564	12.8327	0	22	36	5	0	1	0.632422	0.791266	2.31339	0.112845	0.0119111	1	1	1	1	SKCM	SYN-truncating
SLC1A7	FGFR2	2	1	3	0	0	0.574759	23.9865	0	20	10	1	0	0	0.596199	0.870696	0	0.0384717	0.043156	1	1	1	1	SKCM	SYN-truncating
TSC2	IGFN1	1	4	1	2	0	2.30028	18.9868	0	13	25	2	1	1	1.40885	1.86751	4.5529	0.365346	0.00365166	1	1	1	1	SKCM	SYN-truncating
BRCA2	KMT2C	3	10	3	1	0	1.07465	3.67417	0	9	32	1	0	0	1.13224	0.303875	0	0.411099	0.00208449	1	1	1	1	SKCM	SYN-truncating
RAI1	KMT2C	2	5	4	0	0	1.4499	25.982	0	15	25	2	0	2	1.19914	2.16079	11.5264	0.533956	0.000667136	1	1	1	1	SKCM	SYN-truncating
TTN	MAP2K1	13	40	9	0	0	1.1674	2.82962	0	197	627	35	6	1	1.25814	0.754579	0.584667	0.334341	0.00886224	1	1	1	1	SKCM	SYN-truncating
FAT1	MGA	3	12	5	0	0	1.43703	5.80038	0	35	38	6	0	0	0.554015	0.997023	0	0.033876	0.00662397	1	1	1	1	SKCM	SYN-truncating
MUC4	NRAS	3	15	4	0	0	1.32015	8.29594	0	18	47	2	0	0	1.14862	1.11394	0	0.195154	0.00561342	1	1	1	1	SKCM	SYN-truncating
SETD2	OR11H1	0	1	3	0	0	0.714227	23.0582	0	2	22	4	0	1	1.94783	3.36473	2.60237	0.135316	0.0011236	1	1	1	1	SKCM	SYN-truncating
FAM58A	PLXNB2	0	0	1	2	1	0	119.272	316.14	1	4	1	0	2	2.29219	5.276	69.9549	1	0.000376889	0.780498	1	1	1	SKCM	SYN-truncating
USH2A	RAC1	3	15	3	1	0	1.83997	3.79663	0	44	175	6	2	0	1.66157	0.565492	0	0.295343	0.00250901	1	1	1	1	SKCM	SYN-truncating
PLXNB2	RB1	3	2	3	0	0	1.72468	32.6517	0	25	15	4	0	1	0.521337	1.65588	4.74066	0.616458	0.0299397	1	1	1	1	SKCM	SYN-truncating
PIK3R1	SLC1A7	0	2	1	2	0	5.51162	52.007	0	4	9	2	0	0	1.16636	1.70379	0	0.308532	0.0133391	1	1	1	1	SKCM	SYN-truncating
ARID2	SPTA1	1	19	16	0	1	3.50114	25.655	11.2654	10	27	14	3	6	1.17481	5.88582	29.9005	0.0287756	0.00737852	0.0379812	1	1	1	SKCM	SYN-truncating
CUX1	SPTA1	3	9	4	2	0	1.58401	10.9918	0	24	17	2	0	0	0.555668	0.649656	0	0.0891052	0.00105882	1	1	1	1	SKCM	SYN-truncating
ZFX	SPTA1	0	4	4	0	2	2.26054	30.9561	48.9543	4	9	2	0	3	1.4026	3.49497	27.6729	0.326477	0.0102398	0.368648	1	1	1	SKCM	SYN-truncating
ZFX	TPTE	1	3	4	0	2	1.50915	28.6282	36.9835	3	10	2	0	3	1.68362	3.80333	30.5653	0.323943	0.00848322	0.759969	1	1	1	SKCM	SYN-truncating
YLPM1	TSC2	1	8	6	0	0	1.87106	12.6881	0	13	34	5	0	1	0.851736	1.13458	3.01084	0.187869	0.00105393	1	1	1	1	SKCM	SYN-truncating
TSC2	YLPM1	0	4	1	3	1	2.13416	23.5476	26.0268	14	25	2	0	0	1.35269	1.19502	0	0.285345	4.16872e-05	1	1	1	1	SKCM	SYN-truncating
AMBRA1	ZFHX3	0	7	3	1	1	3.17338	18.9185	24.9116	13	18	5	0	0	0.809	2.32901	0	0.0325097	0.0042379	1	1	1	1	SKCM	SYN-truncating
QKI	ZNF750	0	0	3	0	0	0	118.622	0	2	3	2	0	0	0.890558	5.39653	0	1	0.0280674	1	1	1	1	SKCM	SYN-truncating
KMT2A	CDKN2A	4	12	3	2	1	1.51572	7.17627	11.0067	19	63	7	0	2	1.37202	1.60055	3.39169	0.479581	0.0117339	0.800131	1	1	1	SKCM	SYN-truncating
AMBRA1	C1orf173	0	10	5	0	1	3.56375	18.4538	12.3172	13	15	3	1	0	0.720257	1.99571	0	0.0070149	0.00060018	1	1	1	1	SKCM	SYN-truncating
USH2A	C1orf173	23	75	7	3	0	1.41006	1.43226	0	24	115	2	0	0	1.93092	0.248196	0	0.173415	0.00899021	1	1	1	1	SKCM	SYN-truncating
NF1	FAM58A	0	5	4	3	0	5.16383	56.563	0	21	35	23	7	10	0.824378	5.33566	23.4939	0.0314102	0.00775388	1	1	1	1	SKCM	SYN-truncating
TNRC6B	ZFX	0	3	2	1	0	1.83737	13.6065	0	11	27	3	0	0	0.963334	0.807492	0	0.364801	0.00395852	1	1	1	1	SKCM	SYN-truncating
TSC1	TG	2	5	3	0	1	1.36042	7.15076	34.6432	5	14	1	0	0	1.25878	0.810526	0	0.398676	0.0100312	1	1	1	1	SKCM	SYN-truncating
TPTE	KDM5C	0	2	1	2	0	2.96232	22.2156	0	35	99	8	1	0	1.57099	0.834076	0	0.576977	0.00803984	1	1	1	1	SKCM	SYN-truncating
TSC2	DYRK1A	1	1	2	1	0	0.809306	25.5017	0	13	28	1	2	1	1.56406	1.85632	4.25479	0.0159927	0.0173465	1	1	1	1	SKCM	SYN-truncating
PLXNB2	TNRC6B	2	0	4	0	0	0	21.0685	0	26	17	3	0	1	0.583688	1.23465	4.88416	1	0.000788527	1	1	1	1	SKCM	SYN-truncating
ZNF292	NCOR1	2	4	5	0	0	0.83458	9.18258	0	13	21	2	0	0	0.656139	0.5793	0	0.437736	0.000154154	1	1	1	1	SKCM	SYN-truncating
TP53	PDGFRA	0	4	5	1	0	7.19203	119.326	0	6	32	12	5	3	3.6963	21.3877	41.3303	0.244158	0.0136307	1	1	1	1	SKCM	SYN-truncating
TTN	ZBTB20	9	31	6	1	0	1.26726	2.83198	0	201	636	38	5	1	1.25086	0.781071	0.557188	0.504667	0.00708904	1	1	1	1	SKCM	SYN-truncating
PTEN	BRAF	0	15	5	2	12	9.89707	35.1291	357.136	0	4	2	1	2	3.12147	18.3049	51.6006	0.0144851	0.188351	5.52768e-05	1	1	1	SKCM	SYN-indel
CDKN2A	CREB3L4	0	0	0	0	3	0	0	35047.5	23	38	17	12	11	2.40531	23.9273	784.455	1	1	9.35887e-06	1	1	0.664124	SKCM	SYN-indel
CDKN2A	RAC1	2	3	2	0	4	7.96636	76.2968	5263.18	21	35	15	12	9	2.47355	24.6576	684.284	0.686311	0.77468	0.0171392	1	1	1	SKCM	SYN-indel
NRAS	ACVR2A	0	1	0	0	0	11.1513	0	0	1	126	2	1	1	89.0389	16.6477	26.1587	0.00027219	1	1	1	1	1	SKCM	ANT-missense
AMBRA1	ADAMTSL4	3	1	2	0	0	0.341328	7.09574	0	10	24	6	1	1	1.29916	3.93137	4.92561	0.000842456	0.815406	1	1	1	1	SKCM	ANT-missense
ASXL1	AMBRA1	3	1	0	0	0	0.326156	0	0	4	12	0	0	0	1.16134	0	0	0.00052681	1	1	1	1	1	SKCM	ANT-missense
PIK3CA	AMBRA1	2	1	0	0	0	0.491828	0	0	3	19	0	0	0	2.16696	0	0	0.000602082	1	1	1	1	1	SKCM	ANT-missense
TAF1	AMER1	5	1	0	0	0	0.209274	0	0	9	33	3	2	1	1.46673	1.89919	4.49513	7.29591e-05	1	1	1	1	1	SKCM	ANT-missense
NRAS	ARID1A	0	5	1	0	0	20.2338	22.2691	0	1	122	1	1	1	95.0893	12.6959	29.3691	1.61933e-05	0.999731	1	1	1	1	SKCM	ANT-missense
ZFX	ARID1A	4	1	1	0	0	0.572862	4.90832	0	0	12	5	0	5	3.70938	19.7265	35.7715	3.84431e-05	1.76002e-08	1	1	0.00124514	1	SKCM	ANT-missense
MUC4	ARID1B	4	1	1	0	0	0.1147	2.68694	0	17	61	5	0	0	1.52183	2.87056	0	0.000103209	0.00493802	1	1	1	1	SKCM	ANT-missense
MAP2K1	ARID2	1	1	0	0	0	0.82133	0	0	3	28	1	0	0	7.13735	2.84023	0	7.47337e-05	1	1	1	1	1	SKCM	ANT-missense
KMT2B	BCHE	5	1	0	0	0	0.26624	0	0	11	45	4	2	2	1.91759	3.59252	4.40598	8.1716e-05	1	1	1	1	1	SKCM	ANT-missense
KMT2B	BCOR	4	1	0	0	0	0.220864	0	0	12	45	4	2	2	1.78954	3.30124	4.7833	0.000447324	1	1	1	1	1	SKCM	ANT-missense
NRAS	BMPR2	0	1	0	0	0	9.76974	0	0	1	126	2	1	1	89.8906	16.8813	26.9869	4.28794e-06	1	1	0.304058	1	1	SKCM	ANT-missense
NRAS	BRAF	0	9	1	0	1	13.0781	10.878	55.5362	1	118	1	1	0	155.256	20.9429	0	5.91391e-14	0.170909	1	4.1942e-09	1	1	SKCM	ANT-missense
ARID5B	BRCA2	4	1	0	0	1	0.313641	0	37.2964	10	24	1	0	0	1.51977	0.766392	0	0.000824433	1	1	1	1	1	SKCM	ANT-missense
GNAS	BRCA2	5	1	0	0	0	0.291862	0	0	7	22	1	0	0	1.94578	1.14006	0	0.00019215	1	1	1	1	1	SKCM	ANT-missense
POTEG	BRCA2	3	1	2	0	0	0.825548	11.9872	0	17	49	0	1	0	3.06307	0.492102	0	0.000113816	0.155127	1	1	1	1	SKCM	ANT-missense
TG	CDKN1A	4	1	0	0	0	0.468975	0	0	17	72	5	0	0	2.18953	1.22284	0	0.000430096	1	1	1	1	1	SKCM	ANT-missense
KDM5C	CHD4	4	1	0	0	0	0.373893	0	0	5	17	0	0	0	1.75423	0	0	0.000284145	1	1	1	1	1	SKCM	ANT-missense
TP53	CMTR2	3	1	3	0	1	1.25011	41.3282	152.161	3	35	14	6	2	5.91757	36.8617	27.2396	0.000509603	0.825839	0.934426	1	1	1	SKCM	ANT-missense
BRAF	CREBBP	5	26	0	1	1	7.58386	1.88433	79.4826	5	248	0	0	1	25.9699	0	9.41468	2.06792e-07	1	0.843686	0.0146657	1	1	SKCM	ANT-missense
KDM5C	CREBBP	5	1	0	0	0	0.238089	0	0	4	17	0	0	0	2.04995	0	0	6.75801e-05	1	1	1	1	1	SKCM	ANT-missense
TCF7L2	CREBBP	3	1	0	0	0	0.379747	0	0	3	10	0	0	0	1.50484	0	0	0.000104377	1	1	1	1	1	SKCM	ANT-missense
KDM5C	CSMD3	7	4	0	0	0	0.420195	0	0	2	14	0	0	0	2.78699	0	0	0.000445294	1	1	1	1	1	SKCM	ANT-missense
POTEG	CSMD3	17	24	0	1	0	2.01202	0.65911	0	3	26	2	0	0	8.31449	4.90925	0	0.000176001	9.2495e-05	1	1	1	1	SKCM	ANT-missense
BRAF	CTCF	0	1	0	0	1	2.70395	0	669.022	10	273	0	1	1	16.2279	0.399911	8.53118	0.000278153	1	1	1	1	1	SKCM	ANT-missense
CUX1	CYP11B1	6	1	0	0	0	0.242507	0	0	21	25	6	2	0	0.830998	2.68089	0	0.000787145	1	1	1	1	1	SKCM	ANT-missense
PSG4	CYP11B1	3	1	0	0	0	1.15375	0	0	3	35	1	0	0	7.41737	1.96617	0	0.000162898	1	1	1	1	1	SKCM	ANT-missense
SIN3A	CYP11B1	4	1	0	0	0	0.370063	0	0	6	24	1	0	0	1.89953	0.679375	0	0.000331648	1	1	1	1	1	SKCM	ANT-missense
CAMK1D	EP300	2	1	0	0	0	1.09366	0	0	2	14	1	0	0	3.99203	2.34369	0	0.00044695	1	1	1	1	1	SKCM	ANT-missense
CIC	EP300	4	1	0	0	0	0.246844	0	0	9	22	1	0	0	1.24225	1.0557	0	0.000203437	1	1	1	1	1	SKCM	ANT-missense
NRAS	EP300	0	4	0	0	0	21.6855	0	0	1	123	2	1	1	92.8318	17.5915	30.1525	0.000122879	1	1	1	1	1	SKCM	ANT-missense
SMARCA1	EP300	3	1	1	0	0	0.458418	2.77417	0	1	12	4	2	0	2.25102	7.02236	0	1.69706e-05	8.72957e-05	1	1	1	1	SKCM	ANT-missense
FAT1	EPHA2	10	1	0	0	0	0.0740489	0	0	28	49	11	0	0	0.866802	2.16288	0	4.34074e-05	1	1	1	1	1	SKCM	ANT-missense
ERBB4	ERBB2	2	1	0	0	0	0.287299	0	0	22	74	8	2	0	1.56489	1.59513	0	0.000316304	1	1	1	1	1	SKCM	ANT-missense
RAC1	ERBB2	1	1	0	0	0	4.46228	0	0	1	22	0	1	0	15.1585	6.46624	0	0.000322921	1	1	1	1	1	SKCM	ANT-missense
TAF1	ERBB4	2	1	0	1	0	0.206709	1.83617	0	12	33	3	1	1	1.22209	1.24805	4.71047	0.000805659	0.822025	1	1	1	1	SKCM	ANT-missense
PDGFRA	FAT1	6	1	0	0	0	0.160823	0	0	7	27	1	2	0	2.09046	2.11616	0	2.61036e-05	1	1	1	1	1	SKCM	ANT-missense
ZNF292	FAT1	5	1	0	0	0	0.131955	0	0	10	24	7	0	0	0.928143	2.5223	0	0.000340656	1	1	1	1	1	SKCM	ANT-missense
CDH1	FGFR2	2	1	0	1	0	0.321188	2.8911	0	1	7	0	0	1	1.27077	0	6.73573	0.000292766	1	1	1	1	1	SKCM	ANT-missense
PBRM1	FGFR2	2	1	2	1	0	0.280023	6.61517	0	3	20	6	1	1	1.96798	5.79394	3.99943	0.000610117	0.756256	1	1	1	1	SKCM	ANT-missense
ZBTB20	FGFR2	3	1	0	0	0	0.452828	0	0	3	16	1	0	0	2.71037	2.88796	0	7.71955e-05	1	1	1	1	1	SKCM	ANT-missense
ERBB4	FGFR3	3	1	1	0	0	0.292226	2.11544	0	21	74	7	2	0	1.62071	1.47346	0	0.00045147	0.986254	1	1	1	1	SKCM	ANT-missense
ZNF234	FGFR3	1	1	0	0	0	0.833651	0	0	0	14	0	0	0	3.18918	0	0	0.000236301	1	1	1	1	1	SKCM	ANT-missense
CTNNB1	FMN2	2	2	0	0	0	0.672347	0	0	0	20	2	1	1	5.74956	6.5781	8.06238	8.66037e-05	1	1	1	1	1	SKCM	ANT-missense
IDH1	FMN2	1	1	0	0	0	0.719316	0	0	2	20	0	1	0	5.76156	2.35542	0	0.000982979	1	1	1	1	1	SKCM	ANT-missense
PRB2	FOXP1	2	1	0	0	0	0.715482	0	0	3	47	0	0	0	2.42774	0	0	2.34677e-05	1	1	1	1	1	SKCM	ANT-missense
NOTCH1	INPPL1	7	1	0	0	0	0.201296	0	0	16	39	1	0	0	1.56941	0.588911	0	0.000224784	1	1	1	1	1	SKCM	ANT-missense
MTOR	KANSL1	4	1	1	0	0	0.254187	1.98939	0	18	40	1	3	0	1.44476	1.11276	0	0.000134661	0.999317	1	1	1	1	SKCM	ANT-missense
DDX3X	KDM6A	1	1	1	0	0	1.14829	6.12465	0	1	20	6	1	5	4.05064	11.8017	30.8054	0.000480873	0.000145647	1	1	1	1	SKCM	ANT-missense
HOXA3	KMT2B	4	1	1	0	0	0.663523	11.1418	0	2	14	0	0	0	3.81898	0	0	5.98145e-05	1	1	1	1	1	SKCM	ANT-missense
CSH2	KMT2C	5	1	0	0	0	1.08799	0	0	1	5	1	1	0	4.34028	20.1602	0	0.00083983	1	1	1	1	1	SKCM	ANT-missense
SETD2	LARP4B	2	1	0	0	0	0.425798	0	0	0	22	7	0	1	3.2574	10.0035	2.722	3.62111e-05	1	1	1	1	1	SKCM	ANT-missense
RAC1	MAP3K1	2	1	0	0	0	5.19516	0	0	0	22	0	1	0	20.1063	8.71985	0	2.23312e-05	1	1	1	1	1	SKCM	ANT-missense
TP53	MGA	2	1	2	2	0	0.679866	28.8641	0	4	35	15	4	3	5.43408	32.3632	42.4809	0.000101184	0.259491	1	1	1	1	SKCM	ANT-missense
ERBB4	MLH1	3	1	0	0	0	0.413024	0	0	21	74	8	2	0	1.61253	1.63244	0	0.000496683	1	1	1	1	1	SKCM	ANT-missense
APC	MTOR	5	3	2	0	0	0.345324	1.74069	0	6	45	9	0	3	2.02185	3.69478	8.11484	0.000772423	0.0133474	1	1	1	1	SKCM	ANT-missense
NRAS	NFE2L2	0	1	0	1	0	11.7255	64.0472	0	1	126	2	0	1	89.5118	11.1521	26.3135	0.000393912	1	1	1	1	1	SKCM	ANT-missense
BCL9L	NOTCH1	5	1	0	0	0	0.239374	0	0	14	32	0	1	0	1.31698	0.856347	0	0.000129374	1	1	1	1	1	SKCM	ANT-missense
SMARCA4	NOTCH1	6	2	0	0	0	0.393643	0	0	15	39	2	0	0	1.62543	0.980831	0	0.000258723	1	1	1	1	1	SKCM	ANT-missense
BRAF	NRAS	0	11	0	1	0	5.43419	3.34258	0	10	263	0	0	2	18.9775	0	25.4219	0.000625619	1	1	1	1	1	SKCM	ANT-missense
ATM	NSD1	2	1	1	3	0	0.204927	4.7502	0	15	34	2	1	1	0.953397	0.522879	2.23318	0.000259665	0.112771	1	1	1	1	SKCM	ANT-missense
EPS8	NSD1	2	1	0	0	0	0.400344	0	0	0	14	0	0	1	3.26023	0	8.57627	0.000228445	1	1	1	1	1	SKCM	ANT-missense
JAK1	NSD1	4	1	0	1	0	0.314726	2.54317	0	5	11	4	0	0	1.18514	3.85467	0	0.000124167	0.000288556	1	1	1	1	SKCM	ANT-missense
MGA	OR4N2	4	1	1	0	0	0.139708	1.3884	0	18	40	7	0	1	0.84555	1.32164	2.6086	0.000552836	0.943608	1	1	1	1	SKCM	ANT-missense
CMTR2	PBRM1	1	1	0	0	0	0.780312	0	0	1	16	2	0	1	3.16706	4.11984	5.93753	0.000780769	1	1	1	1	1	SKCM	ANT-missense
ATM	PLXNB2	3	1	1	2	0	0.236768	4.2364	0	14	34	2	2	1	0.992524	0.720946	2.09284	0.000592729	0.504171	1	1	1	1	SKCM	ANT-missense
KRT5	PLXNB2	3	1	1	0	0	0.392686	4.81374	0	9	23	2	0	0	1.61677	1.85322	0	0.000713207	0.999991	1	1	1	1	SKCM	ANT-missense
NRAS	PPP2R1A	0	1	0	0	1	11.2562	0	1260.34	1	126	2	1	0	89.3118	16.695	0	0.000751775	1	1	1	1	1	SKCM	ANT-missense
EGFR	PRKG1	6	1	1	0	0	0.291387	2.73254	0	14	23	1	0	0	1.1173	0.446166	0	0.000388036	0.999921	1	1	1	1	SKCM	ANT-missense
KDM5C	RASA1	3	1	0	0	0	0.443315	0	0	6	17	0	0	0	1.56887	0	0	0.000111966	1	1	1	1	1	SKCM	ANT-missense
RAC1	RASA1	1	1	0	0	0	4.37703	0	0	1	22	0	1	0	15.3067	6.711	0	0.000440873	1	1	1	1	1	SKCM	ANT-missense
TLE1	RASA1	1	1	2	0	0	0.718816	15.2033	0	1	16	0	0	0	3.45896	0	0	0.00092773	1	1	1	1	1	SKCM	ANT-missense
TG	RBM10	4	1	0	0	0	0.317018	0	0	17	72	5	0	0	2.19779	1.22946	0	0.000714914	1	1	1	1	1	SKCM	ANT-missense
KDM5C	SETD2	3	1	0	0	0	0.417658	0	0	6	17	0	0	0	1.56442	0	0	0.000631879	1	1	1	1	1	SKCM	ANT-missense
SMAD3	SETD2	2	1	0	0	0	1.58565	0	0	0	10	1	0	0	5.44995	5.48727	0	0.000285589	1	1	1	1	1	SKCM	ANT-missense
AXIN1	SPEN	4	1	0	0	0	0.330883	0	0	5	9	2	1	0	1.11268	5.25736	0	0.000884133	1	1	1	1	1	SKCM	ANT-missense
ERBB2	SPEN	5	1	1	0	0	0.228358	2.28581	0	9	21	1	0	0	1.5463	0.743707	0	0.000422363	0.999997	1	1	1	1	SKCM	ANT-missense
ZBTB20	SPEN	4	1	1	0	0	0.35767	5.11196	0	2	16	0	0	0	3.32625	0	0	0.000362467	1	1	1	1	1	SKCM	ANT-missense
FOXD4L5	SPTA1	4	1	1	0	0	1.57018	40.8214	0	0	7	0	0	0	14.7957	0	0	0.000342524	1	1	1	1	1	SKCM	ANT-missense
NRAS	THRAP3	0	2	0	0	1	18.9974	0	343.73	1	125	2	1	0	89.7011	16.5087	0	0.00046818	1	1	1	1	1	SKCM	ANT-missense
TRRAP	TRAF3	5	1	0	0	0	0.274557	0	0	46	69	3	0	3	1.11723	0.378425	4.4856	0.000796254	1	1	1	1	1	SKCM	ANT-missense
ACVR1	TRRAP	6	1	0	0	0	0.246524	0	0	0	9	0	0	0	3.58931	0	0	5.13723e-05	1	1	1	1	1	SKCM	ANT-missense
ARID5B	TRRAP	6	2	1	0	0	0.319394	1.87213	0	8	23	0	0	1	1.8442	0	6.68817	0.000130832	1	1	1	1	1	SKCM	ANT-missense
CASP8	TRRAP	2	1	0	0	1	0.469467	0	51.0874	0	11	1	0	0	4.65783	3.78107	0	0.000662864	1	1	1	1	1	SKCM	ANT-missense
FBXW7	TRRAP	3	1	2	0	0	0.318749	4.08403	0	1	6	4	0	0	1.52719	6.69476	0	9.28505e-05	0.0519388	1	1	1	1	SKCM	ANT-missense
PIGR	TSC1	3	1	2	0	0	0.520749	9.47869	0	7	21	1	0	0	1.91891	0.925924	0	0.000674239	0.482135	1	1	1	1	SKCM	ANT-missense
RAC1	TSC1	2	1	0	0	0	3.65101	0	0	0	22	0	1	0	20.5664	8.93076	0	9.3461e-06	1	1	0.662657	1	1	SKCM	ANT-missense
B2M	TTN	0	1	0	1	3	1.43945	14.925	199.036	0	1	0	0	2	18.0255	0	238.883	1.49447e-35	1	0.661841	1.0599e-30	1	1	SKCM	ANT-missense
GNAQ	TTN	3	8	0	0	0	1.97128	0	0	0	5	0	0	1	19.7586	0	129.193	0.000259203	1	1	1	1	1	SKCM	ANT-missense
FOXA2	USH2A	3	1	0	0	0	0.240353	0	0	1	9	0	0	0	3.20967	0	0	0.000519384	1	1	1	1	1	SKCM	ANT-missense
PGR	ZFHX3	5	1	0	0	0	0.134754	0	0	5	22	5	0	0	1.82591	5.93668	0	0.000613924	1	1	1	1	1	SKCM	ANT-missense
BRAF	ZFP36L2	0	2	0	0	1	4.46931	0	497.826	10	272	0	1	1	16.334	0.403775	8.50551	0.000218234	1	1	1	1	1	SKCM	ANT-missense
KMT2B	ZFP36L2	3	1	0	0	0	0.38672	0	0	13	45	4	2	2	1.66414	3.08765	4.49088	0.000776691	1	1	1	1	1	SKCM	ANT-missense
NCOR1	ZNRF3	2	1	0	0	0	0.366698	0	0	5	42	4	3	1	2.38011	3.72606	2.57533	0.00052304	1	1	1	1	1	SKCM	ANT-missense
PBRM1	PRSS1	3	1	0	0	0	0.351277	0	0	2	20	8	2	1	2.26875	9.4043	3.97588	0.000298049	1	1	1	1	1	SKCM	ANT-missense
BRAF	ZNF234	3	7	0	0	0	6.13393	0	0	7	267	0	1	2	21.0599	0.52938	17.5144	1.01144e-05	1	1	0.717097	1	1	SKCM	ANT-missense
TAP2	MUC4	5	1	0	0	0	0.328377	0	0	3	10	1	0	1	2.08852	1.80337	10.9126	0.000663319	1	1	1	1	1	SKCM	ANT-missense
MAP2K1	APOB	3	5	1	0	0	1.91931	4.64068	0	1	24	0	0	0	10.0233	0	0	0.000980176	1	1	1	1	1	SKCM	ANT-missense
PIGR	KMT2A	3	1	2	0	0	0.242455	4.59893	0	7	21	1	0	0	2.039	0.994676	0	0.000572302	0.290751	1	1	1	1	SKCM	ANT-missense
RAC1	KMT2A	2	2	0	1	0	2.78336	10.3284	0	0	21	0	0	0	24.4531	0	0	0.000623284	1	1	1	1	1	SKCM	ANT-missense
CTNNB1	SPTAN1	1	1	0	0	0	0.614499	0	0	1	21	2	1	1	4.45385	4.89097	6.35471	0.000161416	1	1	1	1	1	SKCM	ANT-missense
DDX3X	SPTAN1	1	1	2	0	0	0.761146	9.07141	0	1	20	5	1	5	4.243	10.6733	32.6635	5.60781e-05	0.00212271	1	1	1	1	SKCM	ANT-missense
KDM5C	SPTAN1	3	1	0	0	0	0.40414	0	0	6	17	0	0	0	1.57675	0	0	9.78679e-05	1	1	1	1	1	SKCM	ANT-missense
RAC1	SPTAN1	1	1	0	1	0	3.52888	23.4578	0	1	22	0	0	0	15.6849	0	0	0.000583181	1	1	1	1	1	SKCM	ANT-missense
TRRAP	DCLK1	8	1	0	0	0	0.208034	0	0	43	69	3	0	3	1.18697	0.401421	4.51051	0.000137738	1	1	1	1	1	SKCM	ANT-missense
FOXD4L5	C1orf173	4	1	1	0	0	1.73908	44.7485	0	0	7	0	0	0	14.093	0	0	0.000753274	1	1	1	1	1	SKCM	ANT-missense
ARID1A	ZFX	4	1	0	1	0	0.257039	3.29664	0	14	26	7	1	1	0.902553	3.62189	2.39288	0.000639455	0.00884033	1	1	1	1	SKCM	ANT-missense
PDGFRA	ZFX	3	1	1	1	0	0.329006	5.79762	0	10	27	0	1	0	1.57042	0.523901	0	0.000598963	1	1	1	1	1	SKCM	ANT-missense
KDM6A	ZMYM3	1	1	0	0	0	0.69128	0	0	1	17	1	1	0	2.51903	2.13043	0	0.000105101	1	1	1	1	1	SKCM	ANT-missense
APC	CYLD	2	1	1	0	0	0.36392	2.74623	0	9	47	10	0	3	1.53798	2.9258	7.76247	0.000175784	0.00189838	1	1	1	1	SKCM	ANT-missense
RAC1	KRT5	2	1	0	0	0	4.05904	0	0	0	22	0	1	0	20.166	8.51114	0	0.000223036	1	1	1	1	1	SKCM	ANT-missense
ZNRF3	KRT5	4	1	0	0	0	0.384998	0	0	4	13	2	0	0	1.45302	3.91715	0	0.000511936	1	1	1	1	1	SKCM	ANT-missense
BRAF	RARG	0	1	0	0	0	3.05793	0	0	10	273	0	1	2	16.2317	0.398273	17.0451	3.00996e-05	1	1	1	1	1	SKCM	ANT-missense
KDM6A	DYRK1A	2	1	0	0	0	0.770668	0	0	0	17	1	1	0	3.36303	2.85082	0	0.000145026	1	1	1	1	1	SKCM	ANT-missense
RBM10	SIN3A	3	1	0	0	0	0.542512	0	0	1	12	0	0	0	2.46053	0	0	8.12827e-06	1	1	0.576327	1	1	SKCM	ANT-missense
ERBB4	TAF1	0	1	1	0	0	0.354558	2.27521	0	24	74	7	2	0	1.45633	1.35258	0	0.00062822	0.759758	1	1	1	1	SKCM	ANT-missense
IL6ST	BCL9	2	1	0	0	0	0.876159	0	0	0	15	0	1	0	3.78849	1.99959	0	0.000486168	1	1	1	1	1	SKCM	ANT-missense
NRAS	PRKCI	0	1	0	0	0	8.68924	0	0	1	126	2	1	1	90.7982	16.9865	27.1332	1.1886e-05	1	1	0.842672	1	1	SKCM	ANT-missense
FAT1	TNRC6B	6	1	2	0	0	0.0985849	1.85192	0	32	49	9	0	0	0.769386	1.60503	0	0.000589331	0.835521	1	1	1	1	SKCM	ANT-missense
TAF1	TNRC6B	4	1	1	1	0	0.230899	3.68484	0	10	33	2	1	1	1.35962	1.06442	4.3572	7.2389e-05	0.752293	1	1	1	1	SKCM	ANT-missense
BCL9L	MYT1	5	1	0	0	0	0.262991	0	0	14	32	0	1	0	1.30788	0.849667	0	0.000971447	1	1	1	1	1	SKCM	ANT-missense
OR11H1	MYT1	2	1	0	0	0	2.59252	0	0	3	23	0	0	0	11.0941	0	0	0.000298852	1	1	1	1	1	SKCM	ANT-missense
KDM5C	NIPBL	6	1	0	0	0	0.247089	0	0	3	17	0	0	0	2.38038	0	0	3.15281e-05	1	1	1	1	1	SKCM	ANT-missense
MET	PDGFRA	5	1	2	0	0	0.20843	3.49672	0	17	29	3	0	0	0.957398	0.808684	0	0.000881204	0.779233	1	1	1	1	SKCM	ANT-missense
TRRAP	PDGFRA	12	3	0	0	1	0.287614	0	21.3106	39	67	3	0	2	1.26501	0.440478	3.12196	0.000682516	1	0.626364	1	1	1	SKCM	ANT-missense
ZFX	ARID1A	4	1	1	0	0	0.572862	4.90832	0	0	12	5	0	5	3.70938	19.7265	35.7715	3.84431e-05	1.76002e-08	1	1	0.00124514	1	SKCM	ANT-truncating
POTEG	CSMD3	17	24	0	1	0	2.01202	0.65911	0	3	26	2	0	0	8.31449	4.90925	0	0.000176001	9.2495e-05	1	1	1	1	SKCM	ANT-truncating
TP53	ERBB4	2	8	1	0	1	4.26792	5.84585	83.896	4	28	16	6	2	4.4973	38.5016	33.8676	0.282322	0.000279775	0.722612	1	1	1	SKCM	ANT-truncating
NF1	FAT1	4	9	1	0	0	1.37727	1.10535	0	17	31	26	10	10	0.914688	8.12354	25.5546	0.410905	0.000626648	1	1	1	1	SKCM	ANT-truncating
TP53	RASA1	3	6	1	0	0	5.96614	10.8019	0	3	30	16	6	3	5.22223	41.8067	42.9044	0.70991	3.41713e-05	1	1	1	1	SKCM	ANT-truncating
ATRX	TTN	11	31	1	0	1	0.911959	0.210496	3.48396	1	1	1	0	0	0.556651	3.95359	0	0.162753	2.64521e-05	1	1	1	1	SKCM	ANT-truncating
CDKN2A	TTN	23	37	16	7	13	2.36168	19.129	972.53	0	1	1	5	0	5.78857	452.116	0	0.411811	5.38297e-05	0	1	1	0	SKCM	ANT-truncating
KANSL1	TTN	7	20	1	0	1	1.43119	0.79745	4.76471	0	1	1	0	0	1.45027	16.4183	0	0.547633	0.000191539	1	1	1	1	SKCM	ANT-truncating
MYT1	TTN	15	25	1	0	0	0.935475	0.527126	0	1	3	2	0	0	2.13834	18.8494	0	0.0900324	1.77669e-05	1	1	1	1	SKCM	ANT-truncating
STAG2	TTN	4	8	1	0	1	0.723275	0.547844	5.53859	0	1	1	0	1	1.53961	9.49251	42.9959	0.187611	8.43016e-06	0.00256241	1	0.596299	1	SKCM	ANT-truncating
STK11	TTN	2	5	1	0	0	1.80385	4.79938	0	0	0	1	0	0	0	65.7378	0	0	8.87249e-06	1	0	0.627578	1	SKCM	ANT-truncating
ARID1A	MUC4	9	9	0	1	0	0.735403	1.05373	0	9	18	7	1	1	0.9253	5.37164	2.88343	0.299339	0.000806885	1	1	1	1	SKCM	ANT-truncating
GPX5	APOB	8	10	1	0	0	1.69885	1.8724	0	0	6	1	2	0	3.05251	14.3141	0	0.174789	0.00034399	1	1	1	1	SKCM	ANT-truncating
ARID2	CDKN2A	3	7	1	0	1	1.46198	1.8353	24.387	8	39	29	3	6	1.75278	11.6905	23.8871	0.274379	0.000598657	0.861534	1	1	1	SKCM	ANT-truncating
TP53	KRT5	3	8	0	1	2	7.83853	10.6942	463.561	3	28	17	5	1	4.84141	41.4959	13.8076	0.418658	0.000531899	0.0152397	1	1	1	SKCM	ANT-truncating
SPOP	ERF	0	1	0	0	0	46.8091	0	0	0	54	0	0	2	227.573	0	52.4862	7.1112e-07	1	1	0.00116624	1	1	PRAD	ANT-missense
TP53	ERF	0	1	0	0	0	32.9787	0	0	0	41	2	4	11	130.822	200.945	398.747	0.000208268	1	1	0.340935	1	1	PRAD	ANT-missense
TP53	NCOR1	0	1	0	0	0	33.789	0	0	0	41	2	4	11	128.07	198.479	306.178	0.000463178	1	1	0.757297	1	1	PRAD	ANT-missense
KMT2D	FLG	0	2	0	0	1	6.31702	0	11.119	2	8	4	0	15	1.90854	11.6363	40.0517	0.78994	1	2.05385e-05	1	1	0.0335188	PRAD	ANT-indel
NRAS	AMER1	0	3	0	0	0	83.3497	0	0	0	3	0	0	0	3.60226	0	0	1.14679e-09	1	1	6.29338e-05	1	1	LUSC	SYN-missense
UBC	APC	0	3	0	0	0	18.7105	0	0	5	3	0	0	1	0.62114	0	4.87412	0.003097	1	1	1	1	1	LUSC	SYN-missense
IRX1	ARHGAP35	0	3	0	0	0	10.6965	0	0	10	11	0	0	0	0.99733	0	0	0.0129223	1	1	1	1	1	LUSC	SYN-missense
QKI	ARID1B	0	3	0	0	0	16.1732	0	0	2	1	1	0	0	0.376804	2.844	0	6.51701e-14	1	1	3.57666e-09	1	1	LUSC	SYN-missense
ZFX	ARID1B	0	3	0	0	0	7.73198	0	0	1	3	1	0	1	0.850956	2.80351	4.85851	0.00139354	1	1	1	1	1	LUSC	SYN-missense
THRAP3	ARID2	0	3	1	0	0	6.0665	16.1194	0	3	2	0	0	2	0.328153	0	7.71645	0.00407691	1	1	1	1	1	LUSC	SYN-missense
ARID2	ARID5B	0	5	0	0	0	10.5154	0	0	4	17	2	0	2	1.47151	1.39396	3.37541	0.0012124	1	1	1	1	1	LUSC	SYN-missense
GATA3	ARID5B	0	3	0	0	0	23.4326	0	0	2	9	0	0	0	2.31062	0	0	0.0285338	1	1	1	1	1	LUSC	SYN-missense
ALB	ATM	0	4	0	0	0	4.52124	0	0	1	6	1	0	0	1.13768	1.23743	0	0.000202627	1	1	1	1	1	LUSC	SYN-missense
BRD7	ATM	0	4	0	0	0	9.6401	0	0	0	1	0	0	0	0.515857	0	0	2.34965e-10	1	1	1.28946e-05	1	1	LUSC	SYN-missense
C3orf70	ATM	0	5	0	0	0	14.4005	0	0	2	4	0	0	0	1.31122	0	0	0.00515066	1	1	1	1	1	LUSC	SYN-missense
PRB2	ATM	0	7	0	0	0	8.45323	0	0	2	14	0	0	3	2.23628	0	11.5498	0.0241521	1	1	1	1	1	LUSC	SYN-missense
FLG2	ATRX	0	8	0	0	0	4.25949	0	0	11	25	2	0	0	0.565258	0.312947	0	0.00252725	1	1	1	1	1	LUSC	SYN-missense
NOTCH2	ATRX	0	4	0	0	0	6.53359	0	0	6	16	2	3	0	1.00985	3.03694	0	0.00954028	1	1	1	1	1	LUSC	SYN-missense
PDYN	ATRX	0	4	0	0	0	37.4031	0	0	4	18	0	0	0	4.72916	0	0	0.0132631	1	1	1	1	1	LUSC	SYN-missense
PTPN11	BCHE	0	3	0	0	0	8.58683	0	0	5	2	1	0	0	0.355925	1.25651	0	0.00342488	1	1	1	1	1	LUSC	SYN-missense
SGIP1	BCOR	0	5	0	0	0	27.6551	0	0	8	21	1	0	1	1.50809	0.449555	2.80445	0.00257185	1	1	1	1	1	LUSC	SYN-missense
TTN	BCOR	2	21	2	0	2	5.41365	4.32279	3.74248	195	550	38	4	21	0.907463	0.598942	1.33069	8.99132e-05	0.00425585	0.232048	1	1	1	LUSC	SYN-missense
KANSL1	CDH10	0	7	0	0	1	5.20206	0	9.85286	2	4	0	1	0	0.795792	1.89744	0	0.00499177	1	1	1	1	1	LUSC	SYN-missense
MAP2K7	CDH10	0	4	0	0	0	9.97542	0	0	1	1	0	0	2	0.734728	0	26.275	2.50013e-05	1	1	1	1	1	LUSC	SYN-missense
ASXL1	CDK12	0	4	0	0	0	19.7874	0	0	7	14	2	1	2	1.01768	2.24877	4.8753	0.0140095	1	1	1	1	1	LUSC	SYN-missense
SPEN	CHEK2	0	3	0	0	0	30.025	0	0	5	18	1	0	1	1.19459	0.748157	1.02167	0.00449316	1	1	1	1	1	LUSC	SYN-missense
MAP2K7	CREBBP	0	3	0	0	1	16.9705	0	90.3637	1	2	0	0	1	1.26643	0	11.525	6.81388e-05	1	0.587709	1	1	1	LUSC	SYN-missense
OR11H1	CREBBP	0	4	0	0	0	54.3358	0	0	3	9	0	0	0	4.32534	0	0	0.000619366	1	1	1	1	1	LUSC	SYN-missense
PGR	CUL3	0	4	0	0	0	4.28422	0	0	8	7	5	1	0	0.430402	4.31183	0	8.34208e-05	1	1	1	1	1	LUSC	SYN-missense
FGFR2	CUX1	0	4	0	0	0	6.83075	0	0	1	10	0	0	1	1.81138	0	1.68103	0.00558647	1	1	1	1	1	LUSC	SYN-missense
PGR	CYP11B1	1	3	1	0	0	3.07165	11.3602	0	7	8	4	1	0	0.538971	3.922	0	0.0268356	0.840839	1	1	1	1	LUSC	SYN-missense
SPEN	CYP11B1	0	6	0	0	0	7.50607	0	0	5	15	1	0	1	1.0159	0.763985	1.0558	0.00335086	1	1	1	1	1	LUSC	SYN-missense
TCEAL6	EP300	0	3	0	0	0	37.7924	0	0	1	7	0	0	0	3.68602	0	0	0.0073234	1	1	1	1	1	LUSC	SYN-missense
PRKG1	ERBB4	0	6	0	0	0	7.29423	0	0	6	12	0	0	2	1.07164	0	5.44913	0.0205887	1	1	1	1	1	LUSC	SYN-missense
PSG4	ERBB4	0	5	0	0	0	22.7907	0	0	4	3	1	0	0	0.792852	2.2554	0	0.000281197	1	1	1	1	1	LUSC	SYN-missense
TOP2A	ERBB4	0	3	0	0	0	4.62162	0	0	0	5	0	0	1	1.32989	0	2.45464	0.00799199	1	1	1	1	1	LUSC	SYN-missense
TSC1	ERBB4	0	3	0	0	0	4.20533	0	0	2	2	1	1	3	0.330979	2.78663	8.62384	0.000139906	1	1	1	1	1	LUSC	SYN-missense
ZWINT	ERBB4	0	3	1	0	0	24.7026	48.7266	0	1	3	0	1	0	2.45126	4.98643	0	0.00375441	0.970343	1	1	1	1	LUSC	SYN-missense
HOXA3	FAT1	0	5	0	0	1	11.4792	0	51.9444	3	3	2	0	1	0.926087	9.86156	6.0712	0.000364295	1	0.183333	1	1	1	LUSC	SYN-missense
SETD2	FGFR2	0	4	0	0	0	7.4524	0	0	3	8	3	0	1	0.73011	2.29294	1.54001	0.00640477	1	1	1	1	1	LUSC	SYN-missense
BRD7	FLG	0	4	0	0	0	5.33096	0	0	0	1	0	0	0	0.593224	0	0	0.000871774	1	1	1	1	1	LUSC	SYN-missense
MLH1	FLG	0	5	1	0	0	5.37394	6.90568	0	3	1	3	0	0	0.228965	4.44246	0	0.000177215	0.75878	1	1	1	1	LUSC	SYN-missense
MYB	FLG	2	9	0	0	0	5.42777	0	0	3	2	0	0	0	0.436914	0	0	0.00279571	1	1	1	1	1	LUSC	SYN-missense
NIPBL	FLG	1	13	0	0	0	3.26435	0	0	6	6	2	0	1	0.349527	0.829807	1.50393	0.00242631	1	1	1	1	1	LUSC	SYN-missense
NOTCH2	FLG2	0	6	0	1	0	5.89262	9.48243	0	6	14	2	2	0	0.896481	2.4666	0	0.0121709	0.715541	1	1	1	1	LUSC	SYN-missense
PDGFRA	FLG2	0	6	0	0	0	6.47776	0	0	5	15	0	0	1	1.31034	0	1.96446	0.0233699	1	1	1	1	1	LUSC	SYN-missense
BCL9	FMN2	0	5	0	0	0	4.91656	0	0	2	4	0	0	0	0.643052	0	0	0.000562885	1	1	1	1	1	LUSC	SYN-missense
ARID5B	GATA3	0	3	0	0	0	19.9821	0	0	3	10	0	0	0	1.57281	0	0	0.0218559	1	1	1	1	1	LUSC	SYN-missense
INPPL1	GATA3	0	3	1	0	0	28.9759	80.2458	0	2	12	1	0	3	2.43585	1.75032	9.16178	0.0076966	1	1	1	1	1	LUSC	SYN-missense
KDM5C	KDM6A	0	3	0	0	0	8.97555	0	0	4	6	1	0	0	0.747042	1.04356	0	0.00173213	1	1	1	1	1	LUSC	SYN-missense
SCAF4	KEAP1	0	4	0	0	0	5.48468	0	0	4	4	1	0	1	0.475326	1.00991	3.29628	0.000816496	1	1	1	1	1	LUSC	SYN-missense
ERCC2	KMT2B	0	3	0	0	0	16.4316	0	0	2	4	0	0	0	1.28648	0	0	0.000307947	1	1	1	1	1	LUSC	SYN-missense
ARID2	KMT2C	0	9	1	0	0	5.46926	4.82713	0	4	13	1	0	2	1.22399	0.753608	4.10771	0.030773	0.483817	1	1	1	1	LUSC	SYN-missense
CYLD	KMT2C	0	4	1	1	0	3.85546	14.2883	0	1	5	0	2	0	1.14324	3.24338	0	0.0286491	0.0785821	1	1	1	1	LUSC	SYN-missense
NIPBL	KMT2C	1	9	0	0	0	2.79671	0	0	6	10	2	0	1	0.56026	0.790536	1.47454	0.0229649	1	1	1	1	1	LUSC	SYN-missense
RNF111	KMT2C	0	4	0	0	0	3.86297	0	0	1	2	2	1	0	0.4591	5.93922	0	1.04016e-05	1	1	0.570704	1	1	LUSC	SYN-missense
MLH1	KMT2D	1	5	3	0	0	3.26781	13.1829	0	2	1	1	0	0	0.298163	1.88967	0	0.0133165	0.00746677	1	1	1	1	LUSC	SYN-missense
C3orf70	MAP3K1	0	3	0	0	0	39.3873	0	0	2	6	0	0	0	1.84519	0	0	0.00201497	1	1	1	1	1	LUSC	SYN-missense
KMT2D	MTOR	0	7	2	1	0	9.74406	42.1499	0	15	51	36	8	30	1.37613	12.0773	22.1209	0.00744437	0.0920181	1	1	1	1	LUSC	SYN-missense
BMPR2	NFE2L2	0	4	0	0	0	6.43041	0	0	2	6	0	0	0	1.15262	0	0	0.0145491	1	1	1	1	1	LUSC	SYN-missense
BRAF	NFE2L2	0	4	0	0	0	6.76673	0	0	2	10	0	2	0	2.16403	2.83882	0	0.0176043	1	1	1	1	1	LUSC	SYN-missense
MAP3K1	NFE2L2	0	4	0	0	0	4.74752	0	0	4	6	1	2	0	0.675898	2.82649	0	0.0212953	1	1	1	1	1	LUSC	SYN-missense
MLH1	NSD1	0	3	0	0	0	9.14979	0	0	3	3	4	0	0	0.591218	5.09119	0	0.00888332	1	1	1	1	1	LUSC	SYN-missense
ANKRD6	PBRM1	0	3	0	0	0	13.3035	0	0	3	8	0	0	0	1.26605	0	0	0.0142629	1	1	1	1	1	LUSC	SYN-missense
ATRX	PDYN	0	4	0	0	0	8.22772	0	0	7	17	3	0	2	0.800413	0.959656	2.64333	0.00680989	1	1	1	1	1	LUSC	SYN-missense
MGA	PDYN	0	3	0	0	0	5.07924	0	0	3	13	2	0	2	1.07129	1.49926	2.29819	0.0039217	1	1	1	1	1	LUSC	SYN-missense
NF1	PDYN	0	5	0	1	0	9.6824	14.2027	0	7	26	15	6	7	1.41146	8.48586	9.07556	0.0124372	0.621771	1	1	1	1	LUSC	SYN-missense
NOTCH2	PDYN	0	5	0	0	0	10.9541	0	0	6	15	2	3	0	0.943795	3.03224	0	0.000649698	1	1	1	1	1	LUSC	SYN-missense
EDNRB	POTEG	0	5	2	0	0	12.1448	43.2963	0	5	7	2	0	2	0.937307	2.42489	7.88525	0.00504958	0.00493977	1	1	1	1	LUSC	SYN-missense
ERF	POTEG	1	3	0	0	0	12.102	0	0	2	3	0	0	0	1.2109	0	0	0.00906123	1	1	1	1	1	LUSC	SYN-missense
NOTCH2	POTEG	0	5	0	0	0	4.72434	0	0	6	15	2	3	0	0.961104	3.08968	0	0.0156091	1	1	1	1	1	LUSC	SYN-missense
ALB	PRKG1	0	4	0	0	0	13.1249	0	0	1	6	1	0	0	1.06991	1.18263	0	8.97458e-05	1	1	1	1	1	LUSC	SYN-missense
HIST1H1C	PTEN	0	4	0	0	0	22.8773	0	0	7	6	0	0	0	1.48367	0	0	0.0148594	1	1	1	1	1	LUSC	SYN-missense
ARID1B	RASA1	0	5	0	0	0	6.02603	0	0	6	20	2	2	2	1.35439	3.05161	2.94423	0.0161245	1	1	1	1	1	LUSC	SYN-missense
CDK12	RB1	0	4	0	0	0	11.459	0	0	4	9	1	0	1	1.07325	1.15663	2.89996	0.0094937	1	1	1	1	1	LUSC	SYN-missense
TOP2A	RB1	0	3	0	0	0	8.00787	0	0	0	5	0	0	1	1.28542	0	2.29503	2.46347e-05	1	1	1	1	1	LUSC	SYN-missense
TP53	RB1	0	22	6	1	1	173.031	454.989	95.2965	19	261	43	33	59	17.3015	42.2686	447.569	0.00755438	0.0690888	0.00695566	1	1	1	LUSC	SYN-missense
CUX1	SETD2	0	3	0	0	0	12.4481	0	0	5	15	1	2	0	1.4744	2.43647	0	0.0135473	1	1	1	1	1	LUSC	SYN-missense
ADSSL1	SGIP1	0	3	0	0	0	34.4941	0	0	0	2	0	1	0	1.30866	5.10002	0	8.87211e-11	1	1	4.86902e-06	1	1	LUSC	SYN-missense
BCOR	SGIP1	0	3	0	0	0	6.49894	0	0	3	12	1	0	1	1.29383	1.18003	1.59527	0.00493136	1	1	1	1	1	LUSC	SYN-missense
CUX1	SGIP1	0	3	0	0	0	8.8714	0	0	5	15	1	2	0	1.49	2.47236	0	0.0155336	1	1	1	1	1	LUSC	SYN-missense
CYLD	SGIP1	0	3	0	0	0	12.6545	0	0	1	6	1	3	0	1.23281	5.89496	0	3.57565e-06	1	1	0.196203	1	1	LUSC	SYN-missense
KDM5C	SGIP1	0	3	0	0	0	9.26883	0	0	4	6	1	0	0	0.752536	1.05365	0	2.46832e-05	1	1	1	1	1	LUSC	SYN-missense
KMT2D	SGIP1	0	6	1	1	2	7.46332	24.922	25.8672	15	52	37	8	28	1.41186	12.4372	21.1442	0.0150137	0.310132	0.320778	1	1	1	LUSC	SYN-missense
PTEN	SGIP1	0	4	2	1	0	40.0773	210.239	0	4	19	10	3	14	4.79137	23.5938	113.45	0.0198303	0.0111927	1	1	1	1	LUSC	SYN-missense
ATF7IP	SMAD4	0	3	0	0	0	22.2515	0	0	4	14	2	0	2	1.24279	1.58404	4.01434	0.00227012	1	1	1	1	1	LUSC	SYN-missense
KMT2D	TP53	10	55	28	8	22	2.11414	13.9776	19.2135	5	3	10	1	8	0.453207	17.5919	31.5524	0.00308329	0.482769	0.170609	1	1	1	LUSC	SYN-missense
BRD7	TPTE	0	3	0	0	0	6.61361	0	0	0	2	0	0	0	1.02936	0	0	0.000148019	1	1	1	1	1	LUSC	SYN-missense
GATA3	TPTE	0	6	0	0	0	9.45624	0	0	2	6	0	0	0	1.73082	0	0	0.00897819	1	1	1	1	1	LUSC	SYN-missense
MLH1	TRRAP	0	4	1	0	0	10.046	16.6836	0	3	2	3	0	0	0.400029	3.86008	0	0.000408035	0.703455	1	1	1	1	LUSC	SYN-missense
KMT2B	TTN	5	20	2	1	0	1.79714	2.80129	0	2	1	0	0	0	0.319076	0	0	0.00508149	0	1	1	0	1	LUSC	SYN-missense
OR11H12	TTN	3	18	2	0	2	5.7909	8.56223	14.8106	3	1	0	0	0	1.36825	0	0	0.00286759	0	0	1	0	0	LUSC	SYN-missense
BRAF	USH2A	1	12	0	2	0	5.18766	5.69186	0	1	2	0	0	0	0.771037	0	0	0.00224737	0	1	1	0	1	LUSC	SYN-missense
MAP3K1	USH2A	1	8	0	1	0	2.37353	2.49681	0	3	2	1	1	0	0.360294	2.9997	0	0.00395213	0.209107	1	1	1	1	LUSC	SYN-missense
ERCC2	ZFHX3	0	3	0	0	0	8.87826	0	0	2	4	0	0	0	1.32596	0	0	0.00723091	1	1	1	1	1	LUSC	SYN-missense
ERBB4	ZWINT	0	4	1	0	0	22.2505	38.2487	0	10	35	3	2	0	1.31204	1.34258	0	0.00282809	0.308471	1	1	1	1	LUSC	SYN-missense
C1orf173	ZNF234	0	3	0	0	0	94.333	0	0	19	78	9	1	5	1.60276	1.59495	5.15122	0.00100341	1	1	1	1	1	LUSC	SYN-missense
TTN	ZNF234	0	7	1	0	0	62.5107	76.7299	0	197	564	39	4	23	0.920907	0.606143	1.35131	3.4901e-06	8.50431e-05	1	0.191512	1	1	LUSC	SYN-missense
SPEN	LATS1	0	3	0	0	0	4.99634	0	0	5	18	1	0	1	1.2101	0.757127	1.10395	0.0196616	1	1	1	1	1	LUSC	SYN-missense
POTEG	APOB	0	12	0	0	1	20.5037	0	20.4822	8	23	2	2	3	3.28258	4.39883	16.5996	0.0200683	1	0.901381	1	1	1	LUSC	SYN-missense
NIPBL	CDKN2A	0	7	0	0	1	3.79862	0	8.33025	7	12	2	0	0	0.590099	0.69468	0	0.0122169	1	1	1	1	1	LUSC	SYN-missense
LPPR4	HNF1A	0	3	1	0	0	11.596	40.9947	0	6	12	1	0	0	0.915192	0.770476	0	0.0494692	1	1	1	1	1	LUSC	SYN-missense
MLH1	KMT2A	0	4	0	0	0	11.4946	0	0	3	2	4	0	0	0.392293	5.05225	0	1.98007e-06	1	1	0.108655	1	1	LUSC	SYN-missense
EPHA2	DCLK1	0	3	0	1	1	17.0384	58.3964	32.7147	2	7	0	0	0	1.55875	0	0	0.0015888	1	1	1	1	1	LUSC	SYN-missense
KDM6A	DCLK1	0	3	1	0	0	14.1667	33.7037	0	1	10	5	4	3	1.73139	10.7596	6.00466	0.0136615	0.610938	1	1	1	1	LUSC	SYN-missense
POTEG	DCSTAMP	0	6	1	0	0	43.1569	50.2585	0	8	29	1	2	4	3.66257	2.91349	18.7188	0.0110386	0.76026	1	1	1	1	LUSC	SYN-missense
TRIM49C	EDNRB	0	3	0	0	0	22.392	0	0	3	11	0	0	0	2.28567	0	0	0.0171211	1	1	1	1	1	LUSC	SYN-missense
NLGN1	PIGR	0	4	0	0	0	62.3262	0	0	10	33	0	1	0	1.45599	0.424204	0	0.000701452	1	1	1	1	1	LUSC	SYN-missense
HIST1H1C	C1orf173	0	5	0	0	0	15.9025	0	0	7	5	0	0	0	1.34388	0	0	0.00713403	1	1	1	1	1	LUSC	SYN-missense
KMT2B	C1orf173	1	10	2	1	0	3.94301	11.827	0	6	11	0	0	0	0.885154	0	0	0.012821	0	1	1	0	1	LUSC	SYN-missense
SPEN	C1orf173	0	12	0	0	1	4.76744	0	4.75477	5	9	1	0	0	0.65616	0.828369	0	0.00650098	1	1	1	1	1	LUSC	SYN-missense
ASXL2	LPPR4	0	4	0	0	0	13.6313	0	0	9	12	2	0	0	0.737311	1.11817	0	0.00271709	1	1	1	1	1	LUSC	SYN-missense
HNF1A	LPPR4	0	3	0	0	0	11.4177	0	0	3	7	0	0	0	1.22076	0	0	0.00133768	1	1	1	1	1	LUSC	SYN-missense
SPTAN1	KDM5C	0	4	0	0	0	14.7853	0	0	3	10	1	2	1	1.0224	2.10072	1.51341	0.00597895	1	1	1	1	1	LUSC	SYN-missense
ELF3	OR10G7	1	3	0	0	0	13.3078	0	0	2	1	0	0	1	0.309956	0	5.78478	0.00915772	1	1	1	1	1	LUSC	SYN-missense
TLE1	OR10G7	0	3	0	0	0	10.0854	0	0	0	5	0	1	1	1.76562	3.11739	3.96339	0.00655746	1	1	1	1	1	LUSC	SYN-missense
FLG	MYB	0	11	1	0	0	6.4218	4.39606	0	30	88	8	0	2	0.813386	0.612765	0.558816	0.00858189	0.793189	1	1	1	1	LUSC	SYN-missense
IGFN1	NCOR1	0	4	0	0	0	2.32449	0	0	7	12	0	0	0	0.504264	0	0	0.00104943	1	1	1	1	1	LUSC	SYN-missense
NOTCH2	PDGFRA	0	6	1	0	0	8.75524	13.9472	0	6	14	1	3	0	0.87922	2.42083	0	0.00413518	0.905276	1	1	1	1	LUSC	SYN-missense
PIK3CA	ZBTB20	0	5	0	0	0	32.212	0	0	5	53	1	0	0	5.31917	0.688582	0	0.00908934	1	1	1	1	1	LUSC	SYN-missense
C1orf173	APC	1	8	4	0	0	4.96915	18.6708	0	18	73	5	1	5	1.59672	1.02079	5.53023	0.232578	0.0106356	1	1	1	1	LUSC	SYN-truncating
NSD1	ATRX	0	1	3	0	0	1.16112	31.1168	0	4	16	7	2	1	1.10033	5.56745	1.00639	0.80236	0.00304871	1	1	1	1	LUSC	SYN-truncating
NOTCH2	CDH10	1	4	2	2	0	1.24166	11.7289	0	5	16	0	1	0	1.25971	0.763436	0	0.381842	0.0101246	1	1	1	1	LUSC	SYN-truncating
PGR	FLG2	0	0	3	1	0	0	41.0757	0	8	11	2	0	0	0.681009	1.4276	0	1	0.000277229	1	1	1	1	LUSC	SYN-truncating
CREBBP	FMN2	0	2	1	2	0	1.34515	18.9321	0	6	27	2	1	4	2.03788	2.15827	7.078	0.212673	0.0062743	1	1	1	1	LUSC	SYN-truncating
NF1	MAP3K1	0	1	1	2	0	2.44538	51.7615	0	7	30	14	5	7	1.62551	7.67637	8.87454	0.759688	0.0264099	1	1	1	1	LUSC	SYN-truncating
TNRC6B	NOTCH2	0	0	3	0	0	0	32.7694	0	2	10	1	0	0	1.35432	1.15755	0	1	0.000120356	1	1	1	1	LUSC	SYN-truncating
MLH1	PGR	1	2	3	0	0	5.56433	57.682	0	2	4	1	0	0	0.93946	1.50874	0	0.735793	6.45379e-05	1	1	1	1	LUSC	SYN-truncating
NF1	RASA1	0	2	3	3	3	2.45502	53.3355	50.6404	7	29	12	4	4	1.58342	6.51081	5.30146	0.371586	0.0017606	0.00797358	1	1	1	LUSC	SYN-truncating
KMT2C	SGIP1	0	1	2	1	0	0.927973	21.9728	0	17	53	15	2	4	1.01586	2.66019	2.27138	0.298283	0.00674107	1	1	1	1	LUSC	SYN-truncating
PTEN	SGIP1	0	4	2	1	0	40.0773	210.239	0	4	19	10	3	14	4.79137	23.5938	113.45	0.0198303	0.0111927	1	1	1	1	LUSC	SYN-truncating
KMT2C	STAG2	0	1	3	1	1	0.993228	31.0492	11.1896	17	53	14	2	3	1.00674	2.47994	1.68573	0.162331	0.00386358	0.928513	1	1	1	LUSC	SYN-truncating
CREBBP	TRRAP	0	1	2	1	0	0.908349	26.5561	0	6	28	1	2	4	2.03635	2.06743	6.87906	0.0636497	0.000287667	1	1	1	1	LUSC	SYN-truncating
TTN	ZNF679	3	30	3	1	0	2.77712	3.21794	0	194	541	37	3	23	0.898831	0.573508	1.34094	0.0181668	0.0131715	1	1	1	1	LUSC	SYN-truncating
FBXW7	CDKN2A	1	2	5	0	2	2.78629	50.792	52.2606	4	11	2	0	2	1.97226	2.6003	10.7951	0.539739	0.00432779	0.154421	1	1	1	LUSC	SYN-truncating
EDNRB	NLGN1	0	0	3	0	0	0	61.9612	0	5	12	1	0	2	1.59847	1.20591	8.06755	1	6.5397e-06	1	1	0.358539	1	LUSC	SYN-truncating
KDM6A	ZNF292	0	0	2	1	0	0	69.5789	0	1	13	4	3	3	2.27893	8.49301	6.40977	1	0.000121467	1	1	1	1	LUSC	SYN-truncating
CSMD3	NF1	6	31	6	1	4	2.09546	3.19379	14.8842	50	226	28	11	5	1.41224	1.7001	1.55481	0.53113	0.310264	0.0048955	1	1	1	LUSC	SYN-indel
NOTCH1	RASA1	2	1	1	0	3	1.07194	11.7446	143.737	7	21	11	3	3	1.67735	12.4629	6.36993	0.0714161	0.0940257	2.84368e-05	1	1	1	LUSC	SYN-indel
C1orf173	SPTA1	6	18	1	0	4	1.5576	0.654493	13.9163	13	63	8	1	1	2.04285	2.28683	1.43294	0.0979195	0.00733481	0.00606383	1	1	1	LUSC	SYN-indel
ERBB4	ARID1B	3	1	0	0	0	0.43065	0	0	7	38	4	2	0	1.89603	2.14094	0	0.000303184	1	1	1	1	1	LUSC	ANT-missense
ARHGAP35	ARID2	2	1	0	0	1	0.864155	0	26.3149	2	17	7	0	5	2.89807	13.1617	12.0036	0.00088252	1	0.688473	1	1	1	LUSC	ANT-missense
ASXL2	ATM	5	1	1	0	0	0.450528	4.4499	0	4	15	1	0	0	1.67549	1.00438	0	3.32623e-05	0.999669	1	1	1	1	LUSC	ANT-missense
EP300	ATM	1	1	1	0	0	0.566245	5.20389	0	0	20	1	0	0	4.25307	1.88803	0	0.000122173	1	1	1	1	1	LUSC	ANT-missense
FGFR2	ATM	1	1	0	0	0	0.643838	0	0	0	13	0	0	1	3.41947	0	1.804	2.84218e-05	1	1	1	1	1	LUSC	ANT-missense
POTEG	BRCA2	4	1	0	0	0	1.51078	0	0	4	34	2	2	4	7.04692	6.34486	19.5945	0.000297055	1	1	1	1	1	LUSC	ANT-missense
ARHGAP35	CDH10	3	1	1	0	1	0.345604	3.66635	7.59051	1	17	6	0	5	4.05487	15.8996	15.744	0.000184879	0.00459511	0.0787901	1	1	1	LUSC	ANT-missense
PDGFRA	CREBBP	4	1	0	0	0	0.478009	0	0	1	20	0	0	1	3.6186	0	1.83399	0.000894755	1	1	1	1	1	LUSC	ANT-missense
FMN2	CUX1	6	1	0	0	0	0.286891	0	0	17	71	2	2	0	2.06569	1.16857	0	9.78813e-06	1	1	0.537055	1	1	LUSC	ANT-missense
CREBBP	ERBB4	3	1	0	0	0	0.375354	0	0	3	28	3	3	4	3.10269	6.34719	6.74071	0.000110241	1	1	1	1	1	LUSC	ANT-missense
AMBRA1	FAT1	4	1	0	0	1	0.333123	0	13.4004	0	5	1	0	0	1.43974	2.79457	0	0.000383931	1	1	1	1	1	LUSC	ANT-missense
KMT2C	MAP3K1	4	1	0	1	0	0.236435	1.76408	0	13	53	17	2	4	1.26793	3.71912	2.22363	3.86925e-05	2.80212e-05	1	1	1	1	LUSC	ANT-missense
SGIP1	NF1	3	1	0	0	0	0.538017	0	0	5	25	1	0	1	2.65736	0.667233	3.44127	0.000518794	1	1	1	1	1	LUSC	ANT-missense
FMN2	NOTCH2	5	2	0	0	0	0.583159	0	0	18	70	2	2	0	1.94574	1.12443	0	0.000896907	1	1	1	1	1	LUSC	ANT-missense
TRRAP	NOTCH2	5	1	0	0	1	0.252706	0	17.8234	15	29	1	3	0	0.940524	1.05792	0	0.000835167	1	1	1	1	1	LUSC	ANT-missense
FLG2	NSD1	5	1	1	0	0	0.116979	0.772021	0	6	32	1	0	0	1.14631	0.247698	0	0.000143389	0.999999	1	1	1	1	LUSC	ANT-missense
APOB	PGR	5	1	1	0	0	0.164737	1.70326	0	28	75	7	0	1	1.01114	0.922072	0.326312	0.000269802	0.992235	1	1	1	1	LUSC	ANT-missense
NF1	PIK3CA	3	1	2	1	1	0.287789	6.39896	10.5431	4	30	13	6	6	2.452	11.557	8.33113	0.000582643	0.170439	0.714724	1	1	1	LUSC	ANT-missense
MUC4	TSC1	3	1	0	0	0	0.244548	0	0	13	30	1	1	1	0.898789	0.871909	0.37521	0.000264656	1	1	1	1	1	LUSC	ANT-missense
NFE2L2	KMT2A	1	1	0	0	0	3.2779	0	0	2	69	0	0	5	21.1844	0	28.4357	0.000233886	1	1	1	1	1	LUSC	ANT-missense
EP300	NIPBL	1	1	0	0	0	0.723131	0	0	0	20	2	0	0	4.14426	3.707	0	0.000521299	1	1	1	1	1	LUSC	ANT-missense
CSMD3	CDH10	15	68	2	1	3	1.70737	0.512139	3.30325	41	189	32	11	6	1.45808	2.31938	2.07887	0.597318	0.000277993	0.26896	1	1	1	LUSC	ANT-truncating
FUBP1	TTN	0	4	1	0	1	1.86034	2.83721	6.3371	0	1	1	0	1	1.78177	10.7314	25.3508	0.397553	4.05815e-05	0.00883747	1	1	1	LUSC	ANT-truncating
TG	TTN	10	34	1	0	1	1.45586	0.344662	1.21676	0	9	0	1	0	4.517	4.01967	0	0.0334881	0.000210998	1	1	1	1	LUSC	ANT-truncating
TTN	INPPL1	11	27	4	1	1	0.879341	1.35566	0.257176	186	544	36	3	22	0.942529	0.584682	1.52825	0.319764	0.212572	8.28898e-06	1	1	0.45504	LUSC	ANT-indel
TP53	MLH1	0	6	0	0	1	26.8392	0	90.5633	19	277	49	34	59	18.2467	45.199	426.361	0.962088	1	0.000684249	1	1	1	LUSC	ANT-indel
TP53	SCAF4	0	6	1	1	1	42.6162	131.452	105.287	19	277	48	33	59	18.0896	44.1684	436.9	0.964604	0.866493	0.000738194	1	1	1	LUSC	ANT-indel
RASA1	TP53	2	13	10	3	1	2.43139	17.1294	3.55883	0	1	2	0	5	1.19495	17.4727	90.1879	0.183485	0.514226	2.74713e-05	1	1	1	LUSC	ANT-indel
ARID2	TTN	3	19	1	0	1	2.07474	0.875915	1.9691	1	3	1	0	1	1.43958	3.77209	8.93485	0.240602	0.199952	6.45627e-05	1	1	1	LUSC	ANT-indel
ATRX	TTN	6	19	3	0	1	1.07312	1.15505	1.48687	1	2	0	0	1	0.72548	0	8.94937	0.241353	0	1.1407e-06	1	0	0.0626223	LUSC	ANT-indel
STAG2	AMER1	0	8	0	0	0	10.0755	0	0	1	10	2	2	1	2.01635	4.67715	2.78135	0.0013517	1	1	1	1	1	LUAD	SYN-missense
PRKCI	APC	0	3	0	0	0	10.9403	0	0	1	6	2	0	0	1.9329	3.89142	0	0.0106307	1	1	1	1	1	LUAD	SYN-missense
IGFN1	ARID1A	0	5	0	0	0	1.72342	0	0	10	11	1	0	0	0.333932	0.287738	0	0.0155147	1	1	1	1	1	LUAD	SYN-missense
TSC1	ARID1A	0	3	0	0	0	4.44671	0	0	4	3	1	0	0	0.343969	0.877024	0	0.00350732	1	1	1	1	1	LUAD	SYN-missense
ARHGAP35	ATM	0	5	2	0	0	9.25248	36.2703	0	5	12	2	0	2	1.23337	2.02896	4.29877	0.021329	0.0421664	1	1	1	1	LUAD	SYN-missense
ZNF234	ATM	0	3	0	0	0	4.16514	0	0	1	3	2	0	0	0.54595	2.59326	0	0.000938884	1	1	1	1	1	LUAD	SYN-missense
APC	ATRX	0	6	0	0	1	8.99687	0	8.86852	4	10	1	3	5	0.672984	2.04018	5.3435	0.00010148	1	0.885363	1	1	1	LUAD	SYN-missense
CDK12	ATRX	0	5	0	0	0	16.9831	0	0	2	12	0	0	2	2.17858	0	5.7894	0.000905244	1	1	1	1	1	LUAD	SYN-missense
ZNF292	BCHE	0	5	0	0	0	6.25657	0	0	6	14	1	0	3	0.813306	0.476529	3.2698	0.00753091	1	1	1	1	1	LUAD	SYN-missense
RAI1	BCOR	0	3	0	0	0	5.45605	0	0	6	3	1	0	1	0.285863	1.31747	1.726	0.00634973	1	1	1	1	1	LUAD	SYN-missense
TTN	BMPR2	0	9	1	1	2	9.02821	16.6763	2.16435	116	371	19	8	14	0.986679	0.55023	1.19335	0.00226895	0.00221424	0.714953	1	1	1	LUAD	SYN-missense
APOB	BRAF	1	20	0	0	0	4.55933	0	0	27	85	4	0	1	1.15192	0.48019	0.367477	0.00499977	1	1	1	1	1	LUAD	SYN-missense
MEN1	BRAF	0	3	0	0	0	12.1209	0	0	0	2	1	0	0	1.40335	6.55419	0	5.92528e-06	1	1	0.300755	1	1	LUAD	SYN-missense
OR11H12	BRAF	0	4	0	0	0	17.3892	0	0	6	7	0	0	1	1.12444	0	8.63445	0.00305942	1	1	1	1	1	LUAD	SYN-missense
MSH2	BRCA2	0	3	0	0	0	10.1121	0	0	3	6	1	0	0	1.04826	1.11724	0	0.00327854	1	1	1	1	1	LUAD	SYN-missense
PRKG1	BRCA2	0	5	0	0	0	9.51707	0	0	4	16	2	0	0	1.69288	1.2513	0	0.0117365	1	1	1	1	1	LUAD	SYN-missense
PCBP1	CDH10	0	4	0	0	0	9.92407	0	0	0	1	0	0	0	0.960051	0	0	0.00192362	1	1	1	1	1	LUAD	SYN-missense
ZMYM3	CDK12	0	4	1	0	0	10.4078	19.5078	0	4	12	3	0	0	1.25685	2.43888	0	0.00698023	0.863346	1	1	1	1	LUAD	SYN-missense
TSC2	CHD4	0	3	0	0	0	10.5651	0	0	3	4	1	2	1	0.626091	3.62756	2.48809	0.00493756	1	1	1	1	1	LUAD	SYN-missense
ZNF234	CHD4	0	4	0	0	0	10.4298	0	0	1	2	2	0	0	0.355245	2.53114	0	2.70081e-06	1	1	0.137107	1	1	LUAD	SYN-missense
KRTAP9-2	CREBBP	0	3	0	0	0	38.3521	0	0	1	2	1	0	0	2.36119	13.7683	0	0.0435702	1	1	1	1	1	LUAD	SYN-missense
BRCA1	CSMD3	2	13	2	0	0	2.06089	2.15529	0	4	2	1	0	0	0.300096	1.09398	0	0.00360109	0.378975	1	1	1	1	LUAD	SYN-missense
CHEK2	CSMD3	0	8	0	0	0	6.63245	0	0	0	1	1	0	0	1.08048	6.85116	0	0.00156559	1	1	1	1	1	LUAD	SYN-missense
CTNND1	CSMD3	1	8	0	0	0	2.97238	0	0	0	1	0	0	0	0.673717	0	0	0.0129216	1	1	1	1	1	LUAD	SYN-missense
PDYN	CTNNB1	0	4	1	0	0	34.6341	94.5415	0	2	8	0	0	1	2.54299	0	8.50904	0.00149085	1	1	1	1	1	LUAD	SYN-missense
OR11H12	EGFR	0	3	0	0	0	13.6608	0	0	6	8	0	0	1	1.25687	0	7.64793	0.0056621	1	1	1	1	1	LUAD	SYN-missense
PBRM1	EGFR	0	3	0	0	0	3.74682	0	0	1	5	2	1	0	0.928962	3.81962	0	0.00867963	1	1	1	1	1	LUAD	SYN-missense
ZNF800	EGFR	0	3	1	0	0	11.4084	29.7563	0	2	7	3	1	3	1.92689	8.65715	12.6395	0.00705958	0.257261	1	1	1	1	LUAD	SYN-missense
ARID1B	ELF3	0	3	0	0	0	11.9491	0	0	2	22	2	0	4	2.86534	2.74725	4.77431	0.0422572	1	1	1	1	1	LUAD	SYN-missense
FAT1	ERBB2	0	3	0	0	0	13.934	0	0	12	43	4	1	4	1.2577	1.39902	1.44705	0.00228918	1	1	1	1	1	LUAD	SYN-missense
FMN2	ERBB2	0	5	0	0	0	49.4376	0	0	17	53	6	1	4	1.45056	1.74993	3.68104	0.000692784	1	1	1	1	1	LUAD	SYN-missense
AMER1	ERBB4	0	12	0	0	0	8.6929	0	0	7	22	2	0	2	1.3984	1.26179	5.12214	0.00900567	1	1	1	1	1	LUAD	SYN-missense
FBXW7	FAT1	1	5	2	0	0	5.4256	14.1797	0	1	2	3	0	1	0.639149	6.45321	4.47459	0.0183284	0.734206	1	1	1	1	LUAD	SYN-missense
ATF7IP	FLG	0	4	5	2	3	1.79753	24.9211	11.7535	1	1	3	1	0	0.22402	7.38345	0	0.00379127	0.0306413	0	1	1	0	LUAD	SYN-missense
CIC	FLG	1	6	0	0	0	2.3548	0	0	0	1	2	0	0	0.382123	9.47138	0	0.00159974	1	1	1	1	1	LUAD	SYN-missense
GATA3	FLG	2	9	0	1	0	3.29562	4.11006	0	4	2	1	0	1	0.472724	2.70879	5.94245	0.0116021	0.9267	1	1	1	1	LUAD	SYN-missense
PGM5	FLG	1	11	0	1	0	3.88145	2.80029	0	2	1	2	0	1	0.250107	4.20855	5.5607	0.000524246	0.0810477	1	1	1	1	LUAD	SYN-missense
SCAF4	FLG	0	4	0	0	0	2.32032	0	0	3	1	0	0	0	0.185735	0	0	0.00374489	1	1	1	1	1	LUAD	SYN-missense
SPEN	FLG	0	13	1	0	2	4.41659	3.40877	4.18031	7	12	1	0	1	0.784489	0.6818	1.68013	0.0101462	0.160855	0.405748	1	1	1	LUAD	SYN-missense
MAP2K7	FLG2	0	5	0	0	0	15.9469	0	0	2	2	1	0	0	1.18553	5.20148	0	0.000119036	1	1	1	1	1	LUAD	SYN-missense
ERBB2	FMN2	2	3	0	1	0	1.91232	4.97908	0	3	1	0	0	3	0.177268	0	10.2448	0.00812161	1	1	1	1	1	LUAD	SYN-missense
TRRAP	FOXP1	0	5	0	0	0	20.6237	0	0	16	37	2	0	2	1.11282	0.448643	1.8014	0.000241451	1	1	1	1	1	LUAD	SYN-missense
APOB	GATA3	0	12	1	0	0	20.0594	14.3033	0	28	93	3	0	1	1.21185	0.346842	0.345259	0.000103568	0.00220403	1	1	1	1	LUAD	SYN-missense
BRCA2	GATA3	0	5	0	0	0	12.9871	0	0	3	22	4	0	0	1.58265	2.06286	0	0.000393502	1	1	1	1	1	LUAD	SYN-missense
EDNRB	GATA3	0	3	0	0	0	25.1248	0	0	2	11	0	0	2	2.25438	0	6.78815	0.00898272	1	1	1	1	1	LUAD	SYN-missense
NOTCH2	GATA3	0	3	0	0	0	12.7394	0	0	9	15	3	1	1	0.683202	1.62641	1.35012	0.00142672	1	1	1	1	1	LUAD	SYN-missense
NSD1	GATA3	0	4	0	0	0	12.3614	0	0	4	16	0	1	1	1.10427	0.569617	1.18396	0.00516446	1	1	1	1	1	LUAD	SYN-missense
SPEN	GATA3	0	3	0	0	0	11.1131	0	0	7	22	2	0	3	1.19346	1.11536	3.05901	0.0119354	1	1	1	1	1	LUAD	SYN-missense
UBC	GATA3	0	3	0	0	0	69.451	0	0	3	5	1	0	2	1.44214	3.52234	11.5075	0.000690592	1	1	1	1	1	LUAD	SYN-missense
NOTCH1	HIST1H1C	0	3	0	0	0	31.3902	0	0	6	21	2	0	2	1.79656	1.74267	4.12371	0.0194809	1	1	1	1	1	LUAD	SYN-missense
GATA3	HOXB3	0	3	0	0	0	14.9799	0	0	6	8	1	1	1	0.993508	2.83085	4.06894	0.0121483	1	1	1	1	1	LUAD	SYN-missense
GNAS	IGFN1	0	4	0	0	0	21.0682	0	0	8	16	0	1	0	1.41631	0.868286	0	0.00762935	1	1	1	1	1	LUAD	SYN-missense
ING1	KANSL1	0	3	0	0	0	31.0672	0	0	5	3	0	0	0	0.668048	0	0	0.0521633	1	1	1	1	1	LUAD	SYN-missense
AXIN1	KMT2C	0	4	0	0	0	6.6328	0	0	2	1	0	0	1	0.283398	0	5.52179	4.73605e-06	1	1	0.240407	1	1	LUAD	SYN-missense
OR10G7	KMT2C	0	7	0	0	0	6.51014	0	0	11	7	1	0	1	0.518333	1.41203	3.62649	0.00467821	1	1	1	1	1	LUAD	SYN-missense
MSH2	KMT2D	0	7	0	0	0	17.1231	0	0	3	2	1	0	0	0.350725	1.13077	0	1.18742e-06	1	1	0.0602887	1	1	LUAD	SYN-missense
ARID1A	KRAS	0	9	2	1	2	5.38024	19.3714	9.37968	1	7	11	0	2	1.43082	24.1169	4.2148	0.0145473	0.548507	0.307964	1	1	1	LUAD	SYN-missense
ATM	KRAS	0	18	8	0	4	7.82701	20.4902	10.9903	2	12	2	3	3	1.36567	3.37992	4.25548	0.00106272	0.00346639	0.144874	1	1	1	LUAD	SYN-missense
PRB2	KRAS	0	10	0	0	1	7.22925	0	9.54193	0	3	0	0	0	0.913007	0	0	0.000425542	1	1	1	1	1	LUAD	SYN-missense
MSH2	LCE1F	0	3	0	0	0	19.1894	0	0	3	6	1	0	0	1.00313	1.07237	0	0.0671095	1	1	1	1	1	LUAD	SYN-missense
PGR	MGA	0	6	0	0	0	4.71454	0	0	3	8	2	0	2	0.927829	2.49733	3.01978	0.000683481	1	1	1	1	1	LUAD	SYN-missense
FGFR2	NF1	0	4	0	0	1	3.9452	0	8.81222	3	5	0	0	0	0.59492	0	0	0.0066155	1	1	1	1	1	LUAD	SYN-missense
NSD1	NF1	0	6	0	0	0	4.31713	0	0	4	14	0	1	1	0.995992	0.588673	1.30881	0.0139806	1	1	1	1	1	LUAD	SYN-missense
THRAP3	NF1	0	3	0	0	0	6.12586	0	0	3	3	1	0	1	0.498805	1.24873	4.06399	0.00884701	1	1	1	1	1	LUAD	SYN-missense
UBC	NF1	0	4	0	0	0	17.7495	0	0	3	4	1	0	2	1.23314	3.80039	10.9057	0.00280478	1	1	1	1	1	LUAD	SYN-missense
ATM	NF2	0	4	0	0	0	22.6386	0	0	2	26	10	3	7	2.66411	7.89435	6.60736	0.0283535	1	1	1	1	1	LUAD	SYN-missense
AXIN1	NOTCH1	0	3	0	0	0	12.134	0	0	2	2	0	0	1	0.504446	0	4.64267	1.28014e-08	1	1	0.000650105	1	1	LUAD	SYN-missense
EDNRB	NOTCH1	0	4	0	0	0	12.1723	0	0	2	10	0	0	2	2.06188	0	6.8837	0.00513904	1	1	1	1	1	LUAD	SYN-missense
ATRX	NOTCH2	0	4	0	0	0	7.60352	0	0	12	25	8	1	1	0.711928	1.56333	1.25626	0.0140594	1	1	1	1	1	LUAD	SYN-missense
BRAF	NOTCH2	0	8	0	0	0	39.4494	0	0	1	34	2	1	1	9.44112	5.12966	3.51734	0.00811504	1	1	1	1	1	LUAD	SYN-missense
SPEN	NOTCH2	0	5	0	0	0	9.18325	0	0	7	20	2	0	3	1.09066	1.12153	3.08907	0.00557116	1	1	1	1	1	LUAD	SYN-missense
ZMYM3	NOTCH2	0	3	0	0	0	10.9182	0	0	4	13	4	0	0	1.37079	3.27261	0	0.00317071	1	1	1	1	1	LUAD	SYN-missense
CSMD3	NSD1	0	14	4	1	3	12.503	27.459	14.7256	58	251	27	10	13	1.27645	1.19753	3.45918	0.000561771	0.000496947	0.331026	1	1	1	LUAD	SYN-missense
FAT1	NSD1	0	5	0	0	0	6.7179	0	0	12	41	4	1	4	1.21047	1.41496	1.48603	0.0117343	1	1	1	1	1	LUAD	SYN-missense
FMN2	NSD1	0	5	0	0	0	10.663	0	0	17	53	6	1	4	1.47494	1.78488	3.77647	0.0295736	1	1	1	1	1	LUAD	SYN-missense
KMT2A	NSD1	0	5	0	1	0	10.0095	16.5694	0	4	27	1	0	2	2.04452	0.651698	1.8565	0.0117053	1	1	1	1	1	LUAD	SYN-missense
MUC6	NSD1	0	3	0	0	0	7.40999	0	0	11	13	0	0	1	0.595019	0	1.18638	0.00306234	1	1	1	1	1	LUAD	SYN-missense
OR10G7	NSD1	0	5	0	0	0	31.7476	0	0	11	9	1	0	1	0.583109	1.23895	2.82695	1.8388e-07	1	1	0.00933689	1	1	LUAD	SYN-missense
PRKG1	NSD1	0	4	1	0	0	15.0152	22.2367	0	4	17	1	0	0	1.77678	0.620237	0	0.00858526	1	1	1	1	1	LUAD	SYN-missense
UBC	NSD1	0	3	0	0	0	40.3536	0	0	3	5	1	0	2	1.45189	3.50942	10.7985	0.00257982	1	1	1	1	1	LUAD	SYN-missense
BRCA1	OR4N2	0	3	0	0	0	10.5308	0	0	6	12	3	0	0	0.78417	1.36646	0	9.20466e-05	1	1	1	1	1	LUAD	SYN-missense
BRCA2	OR4N2	0	4	0	0	0	7.37185	0	0	3	23	4	0	0	1.65437	2.0551	0	0.00804966	1	1	1	1	1	LUAD	SYN-missense
ERBB4	OR4N2	0	6	0	1	0	11.2238	12.206	0	13	36	5	3	0	1.05654	1.52324	0	0.00397781	0.170524	1	1	1	1	LUAD	SYN-missense
FLG2	OR4N2	0	9	0	0	0	9.05008	0	0	13	65	9	0	0	1.19305	1.05864	0	0.000507541	1	1	1	1	1	LUAD	SYN-missense
LATS1	OR4N2	0	4	0	0	0	23.7391	0	0	1	9	0	1	1	2.04349	1.99467	2.99617	0.0010755	1	1	1	1	1	LUAD	SYN-missense
NSD1	OR4N2	0	4	0	0	0	9.92101	0	0	4	16	0	1	1	1.10044	0.566376	1.13687	0.000461772	1	1	1	1	1	LUAD	SYN-missense
SGIP1	OR4N2	0	5	0	0	0	21.1476	0	0	7	25	0	1	1	1.85538	0.427157	2.46515	0.0128759	1	1	1	1	1	LUAD	SYN-missense
TRRAP	OR4N2	0	6	0	0	0	14.3614	0	0	16	36	2	0	2	1.10534	0.457824	1.8294	0.00279344	1	1	1	1	1	LUAD	SYN-missense
TRIM49C	PBRM1	0	3	0	0	0	24.3906	0	0	4	7	0	0	0	1.04359	0	0	0.0115475	1	1	1	1	1	LUAD	SYN-missense
SGIP1	PGR	0	4	0	0	0	11.7779	0	0	7	26	0	1	1	1.89608	0.419844	2.47597	0.0526384	1	1	1	1	1	LUAD	SYN-missense
LPPR4	POTEG	0	12	3	1	0	11.6302	35.4969	0	6	44	1	0	2	3.33222	0.691947	4.29685	0.0262801	5.62037e-05	1	1	1	1	LUAD	SYN-missense
TAF1	POTEG	0	7	2	0	0	6.60127	12.4292	0	3	13	3	0	0	1.33728	2.07709	0	0.0075313	0.356274	1	1	1	1	LUAD	SYN-missense
SETD2	PRB2	0	4	0	0	0	13.3427	0	0	1	14	12	2	10	2.10211	15.9492	12.8796	0.011933	1	1	1	1	1	LUAD	SYN-missense
BCL9L	PRKG1	0	4	0	0	0	24.1611	0	0	2	13	1	0	2	2.71773	3.1111	6.11243	0.00177098	1	1	1	1	1	LUAD	SYN-missense
BRCA2	PRKG1	0	4	0	0	0	7.14508	0	0	3	23	4	0	0	1.66129	2.07556	0	0.00612855	1	1	1	1	1	LUAD	SYN-missense
KMT2A	PRKG1	0	7	0	0	0	16.5081	0	0	4	25	1	1	2	1.87524	1.29138	1.82495	0.00104937	1	1	1	1	1	LUAD	SYN-missense
NSD1	PRKG1	0	5	0	0	0	10.9823	0	0	4	15	0	1	1	1.03679	0.571373	1.1505	0.000590924	1	1	1	1	1	LUAD	SYN-missense
SPEN	PRKG1	0	5	0	0	0	12.012	0	0	7	20	2	0	3	1.09026	1.12078	2.93498	0.00700381	1	1	1	1	1	LUAD	SYN-missense
BCL9L	RBM10	0	4	0	0	0	10.3771	0	0	2	13	1	0	2	2.72582	3.11466	6.20217	0.0300889	1	1	1	1	1	LUAD	SYN-missense
EPHA2	RNF43	0	4	0	0	0	42.5729	0	0	2	8	0	0	0	1.66584	0	0	0.0283221	1	1	1	1	1	LUAD	SYN-missense
OR10G7	SGIP1	0	4	0	0	0	6.35931	0	0	11	10	1	0	1	0.671963	1.28411	3.08841	0.0152451	1	1	1	1	1	LUAD	SYN-missense
ADAMTSL4	SMARCA1	0	3	0	0	0	10.7783	0	0	4	6	0	0	0	0.803475	0	0	0.00141898	1	1	1	1	1	LUAD	SYN-missense
GNAS	SMARCA1	0	5	0	0	0	21.6886	0	0	8	15	0	1	0	1.34054	0.875937	0	0.00729439	1	1	1	1	1	LUAD	SYN-missense
LZTR1	SMARCA1	0	3	0	0	0	19.0533	0	0	5	7	0	1	1	1.10457	1.17948	4.36143	0.0106429	1	1	1	1	1	LUAD	SYN-missense
LARP4B	SMARCA4	0	5	0	0	0	10.9424	0	0	1	7	2	1	1	2.19516	6.40991	4.36384	0.00841176	1	1	1	1	1	LUAD	SYN-missense
ASXL1	SPEN	0	7	0	0	0	11.4963	0	0	5	7	1	0	0	0.668914	0.898536	0	0.000488256	1	1	1	1	1	LUAD	SYN-missense
FAT1	SPEN	0	9	1	0	0	5.45316	5.59855	0	12	37	3	1	4	1.09396	1.13675	1.58881	0.00962753	0.262699	1	1	1	1	LUAD	SYN-missense
CTNND1	SPTA1	0	7	0	0	0	5.35815	0	0	1	2	0	0	0	0.721289	0	0	0.00492315	1	1	1	1	1	LUAD	SYN-missense
PGR	STAG2	0	5	0	0	0	6.44974	0	0	3	9	2	0	2	1.02396	2.44769	2.81282	0.000248164	1	1	1	1	1	LUAD	SYN-missense
STK11	TLE1	0	3	0	0	0	256.257	0	0	4	24	21	11	16	8.36195	97.0777	155.845	0.0336413	1	1	1	1	1	LUAD	SYN-missense
TTN	TLE1	0	9	0	0	0	40.6378	0	0	116	371	20	9	16	0.988312	0.593293	1.27665	0.00109488	1	1	1	1	1	LUAD	SYN-missense
MUC6	TP53	4	15	0	0	1	1.57576	0	1.6165	7	1	0	0	0	0.0984891	0	0	3.8415e-05	1	1	1	1	1	LUAD	SYN-missense
PGR	TP53	2	13	1	0	2	1.97644	1.62385	3.58611	1	1	1	0	0	0.298705	3.29068	0	0.00695132	0.0771102	0	1	1	0	LUAD	SYN-missense
ARID5B	TPTE	0	4	0	0	0	5.62024	0	0	2	1	1	0	0	0.216372	1.95554	0	0.000277324	1	1	1	1	1	LUAD	SYN-missense
MAP2K1	TPTE	0	5	0	0	0	16.7386	0	0	0	2	1	0	1	1.57172	5.50328	9.03098	2.07027e-05	1	1	1	1	1	LUAD	SYN-missense
PBRM1	TRIM49C	0	3	0	0	0	9.83414	0	0	1	5	2	1	0	0.891153	3.66547	0	0.051286	1	1	1	1	1	LUAD	SYN-missense
BRCA2	TTN	1	23	1	0	0	3.0149	0.923218	0	2	4	3	0	0	0.627973	3.49952	0	0.00104686	0.0910473	1	1	1	1	LUAD	SYN-missense
CTNND1	TTN	0	8	0	0	0	3.83579	0	0	1	1	0	0	0	0.639565	0	0	0.00645054	1	1	1	1	1	LUAD	SYN-missense
NSD1	TTN	2	17	0	1	1	1.92759	0.924999	1.58273	2	3	0	0	0	0.547143	0	0	0.0184991	1	1	1	1	1	LUAD	SYN-missense
CTNND1	USH2A	0	8	0	0	0	5.04336	0	0	1	1	0	0	0	0.416222	0	0	0.00191113	1	1	1	1	1	LUAD	SYN-missense
EDNRB	USH2A	1	12	0	0	1	4.55795	0	5.63359	1	2	0	0	1	0.846218	0	6.9288	0.00740089	1	7.22167e-06	1	1	0.366146	LUAD	SYN-missense
MSH2	USH2A	0	8	1	0	0	5.00323	3.96214	0	3	1	0	0	0	0.29159	0	0	0.00192613	1	1	1	1	1	LUAD	SYN-missense
NLGN1	USH2A	4	26	2	0	1	2.62281	1.79178	2.34678	3	3	0	0	0	0.439265	0	0	0.00330565	0	1	1	0	1	LUAD	SYN-missense
PRKCI	USH2A	1	8	1	0	0	3.92289	2.89444	0	0	1	1	0	0	0.809814	5.04286	0	0.0100621	0.000430887	1	1	1	1	LUAD	SYN-missense
RNF43	YLPM1	0	3	1	0	0	5.24578	16.5375	0	3	3	0	1	1	0.404963	1.29763	2.74159	0.0231687	1	1	1	1	1	LUAD	SYN-missense
EPHA2	ZFHX3	0	5	0	0	0	14.4667	0	0	2	7	0	0	0	1.50437	0	0	0.000924689	1	1	1	1	1	LUAD	SYN-missense
CTCF	ZNF679	0	3	0	0	0	16.7043	0	0	3	2	0	0	0	0.381619	0	0	0.00425608	1	1	1	1	1	LUAD	SYN-missense
NCOR1	ZNF800	0	4	0	0	0	8.58536	0	0	3	18	0	1	0	1.68366	0.626507	0	0.00859682	1	1	1	1	1	LUAD	SYN-missense
TRIM49C	ZNF800	0	4	0	0	0	18.4822	0	0	4	6	0	0	0	0.921865	0	0	0.00638022	1	1	1	1	1	LUAD	SYN-missense
IGFN1	ZWINT	0	3	0	0	0	3.04313	0	0	10	13	1	0	0	0.389239	0.282401	0	0.0036209	1	1	1	1	1	LUAD	SYN-missense
SETD2	ZWINT	0	5	0	0	0	16.6309	0	0	1	13	12	2	10	1.9563	15.9859	13.1091	0.00542211	1	1	1	1	1	LUAD	SYN-missense
ADAMTSL4	GNAS	0	5	0	0	0	14.3138	0	0	4	4	0	0	0	0.53969	0	0	0.000162949	1	1	1	1	1	LUAD	SYN-missense
SMARCA1	GNAS	0	4	0	0	0	8.59346	0	0	9	9	5	1	1	0.542212	2.12553	2.88082	0.0152264	1	1	1	1	1	LUAD	SYN-missense
HIST2H2AC	PRSS1	1	3	0	0	0	31.5045	0	0	4	2	1	0	1	1.16747	9.03119	19.357	0.0133036	1	1	1	1	1	LUAD	SYN-missense
CHD4	ZNF234	0	4	0	0	0	47.007	0	0	5	11	1	1	0	0.939328	1.20403	0	0.00119937	1	1	1	1	1	LUAD	SYN-missense
ZNF292	ATP1B1	0	3	0	0	0	35.185	0	0	6	16	1	0	3	0.889939	0.457717	2.93472	0.000622744	1	1	1	1	1	LUAD	SYN-missense
FAT1	MET	0	6	0	0	0	5.67947	0	0	12	40	4	1	4	1.17451	1.40472	1.48193	0.000828567	1	1	1	1	1	LUAD	SYN-missense
MUC4	MET	0	5	0	0	0	3.52514	0	0	7	11	2	0	0	0.551117	1.43558	0	0.00722334	1	1	1	1	1	LUAD	SYN-missense
FAT1	APOB	1	19	0	1	1	3.16567	1.53201	0.956889	11	27	4	0	3	0.913482	1.32323	1.63505	0.00582515	0.750768	0.0147437	1	1	1	LUAD	SYN-missense
CTNND1	NLGN1	0	4	0	0	0	10.422	0	0	1	5	0	0	0	1.36008	0	0	0.000139875	1	1	1	1	1	LUAD	SYN-missense
PSG9	ASXL2	0	4	0	0	0	35.1135	0	0	15	12	1	0	0	0.716767	0.490693	0	0.00862497	1	1	1	1	1	LUAD	SYN-missense
APOB	ERCC2	0	5	0	0	0	407.039	0	0	28	100	4	0	1	1.29549	0.458757	0.329794	1.5021e-11	1	1	7.62946e-07	1	1	LUAD	SYN-missense
CHEK2	KMT2A	0	4	0	0	0	16.9466	0	0	0	5	1	0	0	2.87593	3.50065	0	0.000382815	1	1	1	1	1	LUAD	SYN-missense
SMARCA1	KMT2A	0	3	2	0	0	7.09738	27.269	0	9	10	3	1	1	0.589717	1.38556	2.82316	0.00918243	0.0685875	1	1	1	1	LUAD	SYN-missense
TRAF3	KMT2A	0	3	0	0	0	12.6902	0	0	0	2	1	0	0	1.27383	4.87651	0	0.000333948	1	1	1	1	1	LUAD	SYN-missense
ASXL1	MARK2	0	4	0	0	0	9.06491	0	0	5	10	1	0	0	0.919676	0.870278	0	0.0125627	1	1	1	1	1	LUAD	SYN-missense
FAT1	DCSTAMP	0	9	0	0	0	5.3618	0	0	12	37	4	1	4	1.09405	1.41974	1.56654	0.0027481	1	1	1	1	1	LUAD	SYN-missense
FGFR2	C1orf173	0	5	0	0	0	2.59859	0	0	3	4	0	0	1	0.513333	0	2.00848	0.0053707	1	1	1	1	1	LUAD	SYN-missense
ZFHX3	C1orf173	0	12	0	0	2	4.4849	0	4.86099	10	13	0	0	0	0.580647	0	0	0.00124548	1	0	1	1	0	LUAD	SYN-missense
MTOR	PSG4	0	5	0	0	0	10.2779	0	0	8	20	2	1	1	1.11913	1.23141	1.32122	0.0119824	1	1	1	1	1	LUAD	SYN-missense
PLXNB2	PSG9	0	3	0	0	0	11.9303	0	0	10	11	5	2	1	0.748439	4.11985	2.82721	0.0170804	1	1	1	1	1	LUAD	SYN-missense
CDK12	ZMYM3	0	5	0	0	0	14.8658	0	0	2	12	0	0	2	2.12492	0	5.45686	0.0428891	1	1	1	1	1	LUAD	SYN-missense
TAF1	LPPR4	0	9	1	0	0	6.27323	4.49529	0	3	11	4	0	0	1.17928	2.91066	0	0.00557155	0.869372	1	1	1	1	LUAD	SYN-missense
ASXL1	OR10G7	0	3	0	0	0	16.0489	0	0	5	11	1	0	0	1.02604	0.877553	0	0.017724	1	1	1	1	1	LUAD	SYN-missense
KANSL1	OR10G7	0	4	0	0	0	28.0686	0	0	4	9	2	0	1	1.11491	2.20255	2.458	4.69841e-05	1	1	1	1	1	LUAD	SYN-missense
KMT2A	OR10G7	0	5	0	0	0	14.9431	0	0	4	27	1	1	2	2.03053	1.29058	1.82347	0.000489945	1	1	1	1	1	LUAD	SYN-missense
KMT2C	OR10G7	0	11	0	0	0	21.9365	0	0	10	60	4	3	4	1.75745	1.5559	2.10016	0.000212299	1	1	1	1	1	LUAD	SYN-missense
NSD1	OR10G7	0	5	0	0	0	14.3254	0	0	4	15	0	1	1	1.03912	0.570649	1.14978	0.000104047	1	1	1	1	1	LUAD	SYN-missense
OR4N2	OR10G7	0	5	0	0	0	57.7515	0	0	8	18	2	0	1	1.68204	3.23944	4.61206	1.021e-05	1	1	0.518126	1	1	LUAD	SYN-missense
PRKG1	OR10G7	0	4	0	0	0	21.6268	0	0	4	17	2	0	0	1.76987	1.23678	0	0.00171724	1	1	1	1	1	LUAD	SYN-missense
SPEN	OR10G7	0	5	1	0	0	16.2009	33.6266	0	7	20	1	0	3	1.08833	0.557234	2.97265	0.000938556	1	1	1	1	1	LUAD	SYN-missense
ZFHX3	OR10G7	0	3	0	0	0	8.04736	0	0	10	22	0	0	2	0.909941	0	1.42225	0.0132952	1	1	1	1	1	LUAD	SYN-missense
KANSL1	DYRK1A	0	3	0	0	0	53.4528	0	0	4	10	2	0	1	1.19963	2.13352	2.38125	4.51223e-05	1	1	1	1	1	LUAD	SYN-missense
PLXNB2	SIN3A	0	3	0	0	0	18.3521	0	0	10	11	5	2	1	0.745209	4.0995	2.74089	0.0120626	1	1	1	1	1	LUAD	SYN-missense
PTPN11	BCL9L	0	3	0	0	0	13.9464	0	0	3	3	1	0	0	0.67524	1.45466	0	0.0187076	1	1	1	1	1	LUAD	SYN-missense
RNF43	BCL9L	0	3	1	0	0	5.8526	18.6023	0	3	3	0	1	1	0.400733	1.28279	2.78468	0.0611656	1	1	1	1	1	LUAD	SYN-missense
MTOR	NIPBL	0	5	0	0	0	5.21776	0	0	8	20	2	1	1	1.12817	1.23801	1.31755	0.0427443	1	1	1	1	1	LUAD	SYN-missense
PRKCI	NIPBL	0	3	0	0	0	10.02	0	0	1	6	2	0	0	1.94947	3.92566	0	0.00998861	1	1	1	1	1	LUAD	SYN-missense
BRCA2	ZNF292	0	7	0	0	0	9.65036	0	0	3	20	4	0	0	1.44925	2.06392	0	0.000735289	1	1	1	1	1	LUAD	SYN-missense
CUX1	ZNF292	0	4	0	0	0	11.7531	0	0	6	5	4	0	0	0.44311	2.66985	0	2.47112e-05	1	1	1	1	1	LUAD	SYN-missense
FAT1	ZNF292	0	7	0	0	0	7.57148	0	0	12	39	4	1	4	1.15144	1.40752	1.59993	0.00439185	1	1	1	1	1	LUAD	SYN-missense
MLH1	ZNF292	0	3	0	0	0	16.9441	0	0	2	4	0	0	0	0.959636	0	0	7.71005e-06	1	1	0.391316	1	1	LUAD	SYN-missense
MYB	ZNF292	0	3	0	0	0	16.2324	0	0	3	1	0	0	1	0.178637	0	3.85544	3.18835e-08	1	1	0.00161907	1	1	LUAD	SYN-missense
CDH10	ATRX	0	8	3	0	1	12.9557	41.4462	7.47907	20	80	4	1	7	1.88187	0.987878	9.9781	0.0379607	0.00209004	0.0132085	1	1	1	LUAD	SYN-truncating
POTEG	ATRX	0	5	3	0	0	24.5045	101.925	0	7	31	1	0	0	3.64464	0.813145	0	0.0663535	0.0044572	1	1	1	1	LUAD	SYN-truncating
ARID1A	BCHE	0	0	4	0	0	0	71.9701	0	1	16	9	1	4	3.02607	20.2502	6.66016	1	0.00430027	1	1	1	1	LUAD	SYN-truncating
LPPR4	CHD4	0	3	2	1	1	5.71632	50.2972	24.7247	6	53	2	0	1	3.88157	1.34233	1.97147	0.607122	0.00576875	1	1	1	1	LUAD	SYN-truncating
ATF7IP	CSMD3	0	2	6	3	2	0.678989	24.4243	5.55879	1	3	2	0	1	0.939623	5.18756	4.53212	0.357619	0.00139508	0.573615	1	1	1	LUAD	SYN-truncating
CMTR2	FLG	0	4	8	0	2	2.54807	53.4717	13.0345	0	7	3	0	3	3.19308	15.2436	11.3015	0.548702	0.00566629	0.604193	1	1	1	LUAD	SYN-truncating
BCHE	KRAS	0	8	3	0	1	4.54005	14.2147	4.78482	7	20	1	0	2	1.37694	0.571659	4.96937	0.0707728	0.00328952	0.1738	1	1	1	LUAD	SYN-truncating
ATF7IP	LARP4B	0	0	2	1	0	0	68.6604	0	1	5	6	2	3	0.874473	11.3286	5.36691	1	0.016008	1	1	1	1	LUAD	SYN-truncating
CDH10	NOTCH2	1	9	2	1	3	7.32114	19.8468	46.1119	19	79	5	0	5	1.9204	1.02581	6.52593	0.253122	0.0333049	0.19041	1	1	1	LUAD	SYN-truncating
CSMD3	NSD1	0	14	4	1	3	12.503	27.459	14.7256	58	251	27	10	13	1.27645	1.19753	3.45918	0.000561771	0.000496947	0.331026	1	1	1	LUAD	SYN-truncating
LPPR4	POTEG	0	12	3	1	0	11.6302	35.4969	0	6	44	1	0	2	3.33222	0.691947	4.29685	0.0262801	5.62037e-05	1	1	1	1	LUAD	SYN-truncating
ATF7IP	SMARCA4	0	0	3	2	0	0	43.431	0	1	5	5	1	3	0.916947	8.94677	5.83587	1	0.00185812	1	1	1	1	LUAD	SYN-truncating
FLG	MET	0	12	3	0	0	5.64657	10.7256	0	34	168	8	0	6	1.32436	0.476928	1.89818	0.023515	0.000920528	1	1	1	1	LUAD	SYN-truncating
SMARCA4	DCLK1	0	1	3	2	0	2.40965	87.9835	0	4	26	10	4	3	3.0336	12.5397	6.79213	0.0627344	0.00493436	1	1	1	1	LUAD	SYN-truncating
MGA	AMER1	1	0	2	0	4	0	8.20549	30.2487	6	23	15	2	3	1.28053	7.9251	3.32809	1	0.809457	0.0032813	1	1	1	LUAD	SYN-indel
ARID1A	KEAP1	0	4	2	0	3	2.31959	12.6282	18.7737	1	12	11	1	1	2.44509	26.1865	1.88864	0.738041	0.389256	0.00378819	1	1	1	LUAD	SYN-indel
RPL5	KEAP1	1	0	1	0	3	0	17.2479	102.326	0	2	0	1	1	2.00175	6.62778	10.9173	1	0.971195	0.00983193	1	1	1	LUAD	SYN-indel
MGA	SMARCA1	0	2	3	0	3	3.05727	39.6032	58.2554	7	21	14	2	4	1.02119	6.47647	4.06168	0.468467	0.0664694	9.80185e-05	1	1	1	LUAD	SYN-indel
SPTA1	SMARCA4	4	18	0	1	4	2.33797	0.738405	20.1137	38	125	14	6	5	1.23079	1.1516	3.51468	0.50741	0.0416613	0.0119222	1	1	1	LUAD	SYN-indel
KEAP1	STK11	1	15	4	0	6	32.7106	97.4658	313.912	1	61	4	3	4	27.6249	36.1998	27.9213	0.468212	0.173615	7.08788e-05	1	1	1	LUAD	SYN-indel
CSMD3	MARK2	1	16	0	0	3	4.06305	0	49.2565	57	249	31	11	13	1.28461	1.38794	3.41833	0.361254	1	0.0365077	1	1	1	LUAD	SYN-indel
TPTE	AMER1	5	2	0	1	0	0.444989	1.02873	0	10	51	3	6	1	2.09799	1.7831	1.57305	0.000492337	0.000946375	1	1	1	1	LUAD	ANT-missense
KRAS	APC	0	3	0	0	0	37.2051	0	0	0	157	1	0	0	201.651	8.42373	0	0.00013665	1	1	1	1	1	LUAD	ANT-missense
OR11H1	ARID1B	2	1	1	0	0	3.30254	42.7758	0	1	16	2	0	1	11.0912	18.0716	14.1572	0.000473696	0.999986	1	1	1	1	LUAD	ANT-missense
BRAF	AXIN1	1	1	0	0	0	4.24941	0	0	0	41	2	1	1	16.1012	7.23844	3.46963	0.000148643	1	1	1	1	1	LUAD	ANT-missense
SPTA1	B2M	3	1	0	0	0	0.381508	0	0	39	142	14	7	9	1.33591	1.1519	5.75006	0.000180661	1	1	1	1	1	LUAD	ANT-missense
KEAP1	BCOR	1	1	0	0	1	3.33063	0	116.399	1	75	8	3	9	32.6379	54.4957	58.7022	6.49781e-05	1	0.670045	1	1	1	LUAD	ANT-missense
KRAS	BRAF	0	3	0	0	0	26.1851	0	0	0	157	1	0	0	213.843	8.91379	0	2.8614e-10	1	1	1.45325e-05	1	1	LUAD	ANT-missense
SPTAN1	CREBBP	2	1	0	0	0	0.550662	0	0	3	17	0	1	1	1.87028	0.688213	1.57824	4.87435e-05	1	1	1	1	1	LUAD	ANT-missense
EGFR	CSMD3	5	16	1	0	2	1.78636	0.770013	5.19744	0	38	1	0	10	18.3815	3.61036	40.5541	3.59337e-05	2.95496e-06	9.74148e-08	1	0.149651	0.0049402	LUAD	ANT-missense
ATM	EGFR	2	1	1	0	0	0.481256	2.87277	0	0	29	9	3	7	5.87289	14.3904	7.45297	0.000225007	0.0170184	1	1	1	1	LUAD	ANT-missense
KMT2C	EGFR	3	2	1	2	0	0.451148	5.17034	0	7	69	3	1	4	2.68848	1.18204	2.20564	0.000499802	0.0436097	1	1	1	1	LUAD	ANT-missense
KRAS	EGFR	0	1	0	0	0	10.3807	0	0	0	159	1	0	0	207.848	8.53608	0	2.61209e-32	1	1	1.32681e-27	1	1	LUAD	ANT-missense
SMARCA4	EGFR	3	1	0	0	0	0.734826	0	0	1	26	13	6	3	5.98767	33.3259	7.29861	0.000603781	1	1	1	1	1	LUAD	ANT-missense
PPP2R1A	FAT1	2	1	0	0	0	1.33077	0	0	0	11	0	0	0	8.29344	0	0	0.000410536	1	1	1	1	1	LUAD	ANT-missense
PIK3CA	FBXW7	2	1	0	0	0	1.77591	0	0	0	27	0	0	1	8.63939	0	2.85226	2.24537e-06	1	1	0.113988	1	1	LUAD	ANT-missense
ATRX	FLG2	4	1	2	0	0	0.141007	1.6262	0	8	28	6	1	1	1.21045	1.87685	1.39952	0.000157606	0.0839778	1	1	1	1	LUAD	ANT-missense
BRAF	INPPL1	1	1	0	0	0	3.47531	0	0	0	41	2	1	1	16.1018	7.24463	3.4578	0.000230469	1	1	1	1	1	LUAD	ANT-missense
CDK12	KANSL1	2	1	0	0	0	1.54726	0	0	0	16	0	0	2	5.36491	0	5.39857	0.000115179	1	1	1	1	1	LUAD	ANT-missense
EGFR	KEAP1	3	4	0	0	0	1.23919	0	0	2	50	2	0	11	8.77625	2.48164	22.4435	0.000115886	1	1	1	1	1	LUAD	ANT-missense
KRAS	KMT2C	0	12	0	0	0	62.3281	0	0	0	148	1	0	0	226.958	10.084	0	1.75885e-05	1	1	0.892386	1	1	LUAD	ANT-missense
MTOR	KMT2D	3	1	0	0	0	0.37709	0	0	5	24	2	1	1	1.93633	1.77434	1.42705	0.000732351	1	1	1	1	1	LUAD	ANT-missense
BRAF	KRAS	0	1	1	1	0	1.09919	13.5404	0	1	41	1	0	1	13.1112	1.96291	4.66554	9.45177e-07	0.029305	1	0.0479904	1	1	LUAD	ANT-missense
EGFR	KRAS	1	1	0	0	0	0.437918	0	0	4	53	2	0	11	6.51949	1.74438	29.4144	9.72338e-06	1	1	0.493452	1	1	LUAD	ANT-missense
CDKN2A	NF1	2	1	1	0	0	1.31281	18.6602	0	6	23	1	2	6	5.73471	10.7027	76.092	0.000362489	0.951171	1	1	1	1	LUAD	ANT-missense
BRAF	NOTCH1	1	1	0	0	0	2.30133	0	0	0	41	2	1	1	16.2475	7.30598	3.40123	0.000818938	1	1	1	1	1	LUAD	ANT-missense
JAK1	OR4N2	2	1	0	0	0	1.05735	0	0	0	11	0	0	0	3.84025	0	0	8.33234e-06	1	1	0.422883	1	1	LUAD	ANT-missense
EGFR	PRKCB	2	1	0	0	0	0.663707	0	0	3	53	2	0	11	7.04318	1.88698	19.532	0.000192199	1	1	1	1	1	LUAD	ANT-missense
KRAS	PRKCB	0	3	0	0	0	34.6853	0	0	0	157	1	0	0	203.147	8.48482	0	6.1247e-05	1	1	1	1	1	LUAD	ANT-missense
ZMYM3	SMARCA1	3	1	0	0	0	0.56937	0	0	1	15	4	0	0	3.06914	6.33046	0	6.88495e-08	1	1	0.00349618	1	1	LUAD	ANT-missense
TPTE	SMARCA4	4	1	0	1	0	0.222586	1.03878	0	11	52	3	6	1	2.01103	1.67449	1.52492	2.62169e-05	0.00222476	1	1	1	1	LUAD	ANT-missense
KMT2B	SPEN	2	1	0	0	0	0.444369	0	0	2	14	1	0	0	2.17889	1.47115	0	7.4232e-06	1	1	0.376772	1	1	LUAD	ANT-missense
NIPBL	SPEN	2	2	0	0	0	0.713237	0	0	0	20	5	2	0	3.91804	9.03183	0	0.000451198	1	1	1	1	1	LUAD	ANT-missense
PIK3CA	SPEN	2	1	0	0	0	0.804317	0	0	0	27	0	0	1	9.16908	0	3.15887	7.50434e-06	1	1	0.380883	1	1	LUAD	ANT-missense
STK11	SPEN	1	1	0	0	0	3.47567	0	0	3	26	21	11	16	12.1156	129.09	191.369	0.000254412	1	1	1	1	1	LUAD	ANT-missense
KRAS	TP53	0	56	1	0	0	92.5676	10.7624	0	0	104	0	0	0	395.079	0	0	5.12083e-17	1	1	2.60108e-12	1	1	LUAD	ANT-missense
PSG9	TP53	13	8	1	0	0	0.659178	0.674477	0	2	8	0	0	0	4.87292	0	0	0.000617134	1	1	1	1	1	LUAD	ANT-missense
PIK3CA	TPTE	2	1	0	0	1	0.540446	0	13.1385	0	27	0	0	0	9.44354	0	0	3.67302e-05	1	1	1	1	1	LUAD	ANT-missense
RNF43	TRRAP	3	1	0	0	0	0.466152	0	0	0	5	1	1	1	1.61071	6.18079	3.06785	2.54e-05	1	1	1	1	1	LUAD	ANT-missense
TOP2A	TRRAP	2	1	0	0	0	0.600827	0	0	1	10	1	0	0	2.06372	1.25282	0	5.46919e-05	1	1	1	1	1	LUAD	ANT-missense
FOXD4L5	USH2A	3	2	0	0	0	2.27127	0	0	0	5	0	0	2	21.5908	0	104.772	0.000866459	1	1	1	1	1	LUAD	ANT-missense
JAK1	GNAS	2	1	0	0	0	1.1676	0	0	0	11	0	0	0	3.97093	0	0	2.1822e-06	1	1	0.110784	1	1	LUAD	ANT-missense
SETD2	GNAS	1	1	0	0	1	0.872336	0	10.6429	0	17	12	2	9	3.7908	23.773	12.8328	0.00097301	1	0.00563324	1	1	1	LUAD	ANT-missense
EGFR	PRSS1	3	1	0	0	0	0.45672	0	0	2	53	2	0	11	8.76239	2.34748	19.2843	7.03237e-05	1	1	1	1	1	LUAD	ANT-missense
LCE1F	APOB	1	1	3	0	0	0.807651	29.001	0	1	7	0	0	0	4.11796	0	0	0.000468809	0	1	1	0	1	LUAD	ANT-missense
BCHE	NLGN1	3	1	0	0	1	0.309281	0	10.2698	4	27	4	0	2	2.52677	3.13586	3.88657	5.48079e-06	1	0.984734	0.278199	1	1	LUAD	ANT-missense
BCL9	NLGN1	2	1	0	0	0	0.649461	0	0	0	11	0	0	2	3.19518	0	5.16234	6.17057e-05	1	1	1	1	1	LUAD	ANT-missense
MYT1	KMT2A	3	1	1	1	0	0.488949	6.86738	0	4	16	2	3	0	1.6449	3.59098	0	0.000502925	0.976873	1	1	1	1	LUAD	ANT-missense
MYB	C1orf173	3	1	0	0	0	0.411208	0	0	0	3	0	0	1	1.47177	0	4.51158	5.14178e-06	1	1	0.260997	1	1	LUAD	ANT-missense
PIK3CA	PSG4	2	1	0	0	0	1.56711	0	0	0	27	0	0	1	8.62252	0	2.8949	0.000145927	1	1	1	1	1	LUAD	ANT-missense
MAP2K7	TG	2	1	0	0	0	1.74606	0	0	0	6	1	0	0	6.536	9.58754	0	1.69645e-05	1	1	0.860745	1	1	LUAD	ANT-missense
LARP4B	LPPR4	1	1	0	0	0	0.97251	0	0	0	11	2	1	1	5.23601	9.76881	4.88146	0.000861632	1	1	1	1	1	LUAD	ANT-missense
SETD2	LPPR4	1	1	2	0	0	0.428524	6.31488	0	0	17	10	2	10	3.97816	21.4878	15.6367	0.000803623	0.013124	1	1	1	1	LUAD	ANT-missense
MGA	PDGFRA	2	1	2	0	2	0.316409	5.18951	13.6767	5	22	15	2	5	1.40727	9.10112	5.65644	0.000949271	0.0579098	0.43894	1	1	1	LUAD	ANT-missense
SETD2	BRCA2	1	4	1	0	1	2.86069	5.60666	11.5563	0	14	11	2	9	3.12878	21.9633	12.81	0.455556	0.000806377	0.045016	1	1	1	LUAD	ANT-truncating
SETD2	CREBBP	1	0	1	0	0	0	5.45231	0	0	18	11	2	10	4.10228	22.4357	14.5167	1	7.02751e-05	1	1	1	1	LUAD	ANT-truncating
EGFR	CSMD3	5	16	1	0	2	1.78636	0.770013	5.19744	0	38	1	0	10	18.3815	3.61036	40.5541	3.59337e-05	2.95496e-06	9.74148e-08	1	0.149651	0.0049402	LUAD	ANT-truncating
GATA3	CSMD3	6	8	1	0	1	1.17004	1.62279	4.74563	0	3	0	1	0	2.58606	10.2017	0	0.135085	2.75427e-06	0	1	0.13949	0	LUAD	ANT-truncating
KANSL1	CSMD3	4	10	1	0	0	1.55165	1.35891	0	0	3	1	0	1	1.80756	5.51854	6.20306	0.424479	4.32913e-05	1	1	1	1	LUAD	ANT-truncating
TRRAP	CSMD3	13	26	1	0	2	1.04531	0.292265	2.736	3	16	1	0	0	2.32637	1.13421	0	0.0369293	1.20867e-05	0	1	0.612048	0	LUAD	ANT-truncating
SETD2	FAT1	1	1	1	0	0	0.428822	3.18716	0	0	17	11	2	10	4.05809	23.6708	15.917	0.00326772	0.000818846	1	1	1	1	LUAD	ANT-truncating
HOXA3	SPTA1	8	4	1	0	1	0.783555	2.98168	10.3457	4	7	3	0	1	2.09409	13.5287	10.545	0.022616	0.000726048	0.125476	1	1	1	LUAD	ANT-truncating
SETD2	SPTA1	1	8	1	0	3	2.03728	1.91971	9.0954	0	10	11	2	7	2.64156	26.1985	15.0504	0.468574	0.000182205	0.286089	1	1	1	LUAD	ANT-truncating
ATM	TP53	2	11	2	1	1	1.29469	2.08303	1.40116	0	19	8	2	6	7.00066	22.0698	16.9471	0.00508733	0.000662891	0.00430946	1	1	1	LUAD	ANT-truncating
MUC4	TP53	7	11	1	0	0	0.568598	0.73377	0	0	5	1	0	0	1.29694	3.78764	0	0.109935	0.000555662	1	1	1	1	LUAD	ANT-truncating
RBM10	TP53	0	7	4	2	3	2.93223	17.2776	15.3492	0	2	10	6	5	1.5458	86.8105	65.4541	0.23262	0.000225813	0.02454	1	1	1	LUAD	ANT-truncating
SMARCA4	TRRAP	2	6	1	0	1	3.31539	4.22573	14.8788	2	21	12	6	2	3.76665	24.7019	4.96757	0.317009	0.000640214	0.864629	1	1	1	LUAD	ANT-truncating
CDKN2A	TTN	7	19	1	0	2	4.13151	3.09727	26.3712	1	5	1	2	4	8.62261	74.6272	170.63	0.106679	0.000674729	0.025306	1	1	1	LUAD	ANT-truncating
FUBP1	TTN	1	5	1	0	0	2.00646	2.25873	0	0	2	0	1	0	2.62344	7.67524	0	0.351779	0.000446595	1	1	1	1	LUAD	ANT-truncating
FLG2	APOB	10	23	2	0	0	0.680363	0.3723	0	3	51	7	0	0	2.91549	2.58828	0	0.00295239	0.000370586	1	1	1	1	LUAD	ANT-truncating
SETD2	APOB	1	7	1	0	1	2.00141	2.11261	3.64183	0	11	11	2	9	2.83995	25.8499	17.2807	0.500912	0.000434746	0.0165601	1	1	1	LUAD	ANT-truncating
ERBB4	C1orf173	6	10	0	1	0	0.803467	0.504619	0	7	32	5	3	0	1.70759	2.80865	0	0.0552975	0.000799819	1	1	1	1	LUAD	ANT-truncating
FLG2	TG	6	21	1	0	0	1.0847	0.325385	0	7	53	8	0	0	1.6786	1.63134	0	0.187793	0.000497986	1	1	1	1	LUAD	ANT-truncating
KEAP1	TG	1	8	0	1	2	11.4059	16.0176	58.3785	1	68	8	2	8	33.2284	55.873	62.6917	0.00286181	0.000665756	0.360125	1	1	1	LUAD	ANT-truncating
SPTA1	TG	9	33	0	1	1	1.74073	0.298259	2.29954	33	110	14	6	8	1.27302	1.36099	6.7389	0.687155	0.000683548	0.000545661	1	1	1	LUAD	ANT-truncating
EGFR	CSMD3	5	16	1	0	2	1.78636	0.770013	5.19744	0	38	1	0	10	18.3815	3.61036	40.5541	3.59337e-05	2.95496e-06	9.74148e-08	1	0.149651	0.0049402	LUAD	ANT-indel
EGFR	FLG	3	15	1	0	2	2.872	1.3157	7.04031	2	39	1	0	10	7.97354	1.48882	28.583	0.0420251	0.00342454	7.92934e-06	1	1	0.402018	LUAD	ANT-indel
TTN	KRTAP9-2	0	8	0	0	1	3.4719	0	0.238864	116	372	20	9	15	0.993127	0.595514	1.33727	0.213755	1	2.27382e-06	1	1	0.115292	LUAD	ANT-indel
TTN	TBX3	6	9	4	1	1	0.545136	2.25974	0.324898	110	371	16	8	15	1.04409	0.519556	1.44971	0.128053	0.12485	7.16127e-05	1	1	1	LUAD	ANT-indel
STK11	TP53	1	10	7	5	3	8.82547	91.5025	44.2934	3	17	14	6	14	19.2965	201.416	388.459	0.0695362	0.0586346	1.59855e-06	1	1	0.0810546	LUAD	ANT-indel
EGFR	TTN	3	29	1	0	5	4.19765	1.01378	11.6573	2	25	1	0	9	8.56702	2.51877	43.2008	0.14111	0.0353127	0.00070324	1	1	1	LUAD	ANT-indel
EGFR	USH2A	2	20	0	0	1	4.14063	0	2.94785	3	34	2	0	11	6.69992	2.87844	37.0899	0.124953	1	4.70768e-09	1	1	0.000238778	LUAD	ANT-indel
NF1	USH2A	2	20	5	7	2	3.01409	12.1946	3.53916	4	13	5	3	13	1.44919	6.24649	28.1036	0.166768	0.207452	0.000842865	1	1	1	LUAD	ANT-indel
EGFR	APOB	2	9	1	0	1	2.45741	1.87357	4.3552	3	45	1	0	11	7.00195	1.12458	27.4025	0.0413653	0.996496	1.34614e-05	1	1	0.682465	LUAD	ANT-indel
NF1	APOB	1	11	2	2	1	2.89471	7.00076	3.0087	5	22	8	8	14	1.72325	8.74026	20.0828	0.342414	0.278616	0.00072216	1	1	1	LUAD	ANT-indel
EGFR	C1orf173	1	10	0	0	1	4.43721	0	5.02999	4	44	2	0	11	5.40403	1.77179	25.2697	0.337953	1	4.25417e-05	1	1	1	LUAD	ANT-indel
NHLRC1	B2M	0	3	0	0	0	130.811	0	0	1	3	0	0	0	1.83402	0	0	0.00691766	1	1	1	1	1	HNSC	SYN-missense
CTCF	CASP8	1	5	2	0	1	11.9997	53.8517	84.3478	1	4	1	0	3	1.58597	4.20407	25.8532	0.0159333	0.00714925	0.49723	1	1	1	HNSC	SYN-missense
HLA-B	CASP8	0	6	2	1	1	28.698	162.124	60.6932	1	4	4	2	3	3.2912	51.0225	45.5594	0.00434794	0.179264	0.900613	1	1	1	HNSC	SYN-missense
HRAS	CASP8	0	22	0	0	0	264.49	0	0	0	11	1	0	0	29.1918	33.9846	0	0.000452291	1	1	1	1	1	HNSC	SYN-missense
TGFBR2	CASP8	0	8	2	0	0	24.0549	78.6482	0	1	9	4	2	1	4.68602	38.4551	6.26367	0.00298051	0.376996	1	1	1	1	HNSC	SYN-missense
ALB	CREBBP	0	6	0	0	0	13.2563	0	0	1	7	0	0	0	2.01152	0	0	0.0102861	1	1	1	1	1	HNSC	SYN-missense
APOB	CSMD3	3	22	3	0	1	2.59371	3.74081	1.556	11	19	1	0	0	0.803997	0.454972	0	0.00602509	0.0158619	1	1	1	1	HNSC	SYN-missense
C1orf173	CSMD3	2	13	1	0	0	3.00561	2.28139	0	7	8	3	1	0	0.726965	3.59714	0	0.0281206	0.0371846	1	1	1	1	HNSC	SYN-missense
CUL1	CSMD3	0	7	0	0	0	8.73064	0	0	2	4	2	0	0	1.53926	4.98076	0	0.0150266	1	1	1	1	1	HNSC	SYN-missense
CASP8	CTCF	0	4	1	1	3	128.371	513.147	1631.73	1	25	18	4	5	12.9314	92.3696	47.4543	0.00142021	0.120622	0.00169741	1	1	1	HNSC	SYN-missense
FAT1	CTCF	0	6	1	2	1	14.6667	95.0122	21.4516	10	24	63	2	44	0.964642	31.7447	28.8124	0.00380752	0.133868	0.0961248	1	1	1	HNSC	SYN-missense
RAC1	FAT1	0	10	0	0	1	64.3305	0	59.5515	0	2	0	0	0	4.53173	0	0	6.85358e-05	1	1	1	1	1	HNSC	SYN-missense
FAT1	FBXW7	0	8	4	1	8	7.24615	55.8042	50.7193	10	22	60	3	38	0.896707	31.2289	26.7689	0.00271727	0.162068	0.24652	1	1	1	HNSC	SYN-missense
SPTA1	FBXW7	0	7	0	0	0	9.1173	0	0	18	21	3	2	1	0.636878	1.06796	1.96189	0.00247933	1	1	1	1	1	HNSC	SYN-missense
DCSTAMP	FLG	0	3	2	0	0	5.06352	33.7767	0	1	1	0	0	0	0.563652	0	0	0.00497866	0	1	1	0	1	HNSC	SYN-missense
C1orf173	FMN2	0	7	0	0	0	7.2408	0	0	9	14	4	1	0	0.855864	3.02859	0	0.00412338	1	1	1	1	1	HNSC	SYN-missense
HIST1H4K	FMN2	0	3	0	0	0	97.0086	0	0	0	3	1	0	0	11.8858	208.084	0	0.00495302	1	1	1	1	1	HNSC	SYN-missense
CASP8	HRAS	0	12	6	3	1	90.3057	585.602	270.006	1	17	13	2	7	9.17435	65.3413	68.1303	0.000349561	0.000635325	0.102603	1	1	1	HNSC	SYN-missense
DYRK1A	HRAS	0	3	0	0	0	11.9537	0	0	1	3	1	0	0	1.04289	3.34552	0	1.71499e-05	1	1	0.545556	1	1	HNSC	SYN-missense
YLPM1	KMT2B	0	5	0	0	0	9.14818	0	0	2	7	3	0	2	0.896825	3.34377	3.92306	0.013684	1	1	1	1	1	HNSC	SYN-missense
ARID1A	KMT2D	1	7	1	0	1	4.5675	7.79754	7.64415	6	5	4	0	2	0.558651	5.14718	4.11968	0.00954669	0.801564	0.855596	1	1	1	HNSC	SYN-missense
CREB3L3	MGA	0	3	0	0	0	226.531	0	0	2	5	0	0	0	2.24218	0	0	0.0317839	1	1	1	1	1	HNSC	SYN-missense
KMT2C	MGA	0	3	0	0	0	19.8872	0	0	3	21	7	3	3	1.3763	5.44896	2.60003	2.15861e-05	1	1	0.68661	1	1	HNSC	SYN-missense
NOTCH1	MGA	0	4	0	0	1	101.701	0	56.8203	7	54	19	3	16	5.62439	32.129	29.8544	0.00155073	1	0.809106	1	1	1	HNSC	SYN-missense
IRF2	NOTCH1	0	5	0	0	0	16.6362	0	0	1	1	0	1	0	0.870743	8.30157	0	2.44237e-05	1	1	0.776821	1	1	HNSC	SYN-missense
STAG2	NOTCH2	0	3	0	0	0	10.9001	0	0	4	1	1	0	0	0.166618	1.17937	0	2.2126e-05	1	1	0.703762	1	1	HNSC	SYN-missense
APOB	NSD1	1	17	1	0	0	3.21323	1.96265	0	13	24	3	0	1	0.857195	1.15593	1.27508	0.0110896	0.904843	1	1	1	1	HNSC	SYN-missense
NCOR1	PLXNB2	0	5	0	0	0	13.3452	0	0	1	11	2	1	0	1.54713	3.32836	0	0.001201	1	1	1	1	1	HNSC	SYN-missense
ZNRF3	SPTA1	0	4	0	0	0	9.04401	0	0	1	2	2	0	1	0.602802	9.30761	5.10763	0.00013972	1	1	1	1	1	HNSC	SYN-missense
AXIN1	TPTE	0	6	0	0	0	16.3556	0	0	4	5	0	1	0	1.33796	3.38434	0	0.00730773	1	1	1	1	1	HNSC	SYN-missense
YLPM1	TSC2	0	3	0	0	0	50.1574	0	0	2	9	3	0	2	1.10411	3.20227	3.74279	0.0443303	1	1	1	1	1	HNSC	SYN-missense
BRCA2	TTN	0	13	1	0	0	2.3671	1.5641	0	3	4	2	0	1	0.595007	2.79737	3.99404	0.00596604	0.188629	1	1	1	1	HNSC	SYN-missense
ADSSL1	USH2A	0	4	0	0	0	13.7184	0	0	1	1	0	0	0	0.789593	0	0	3.8345e-07	1	1	0.0122041	1	1	HNSC	SYN-missense
FGFR3	MAPK1	0	3	0	0	0	65.0777	0	0	0	9	0	0	0	5.00465	0	0	0.0429658	1	1	1	1	1	HNSC	SYN-missense
LATS1	APOB	1	5	1	0	0	4.99094	9.326	0	1	1	0	1	0	0.299277	2.77315	0	0.000268995	0.999294	1	1	1	1	HNSC	SYN-missense
HIST1H4K	C1orf173	0	4	0	0	0	115.618	0	0	0	2	1	0	0	7.84762	204.365	0	0.00518463	1	1	1	1	1	HNSC	SYN-missense
EP300	CASP8	0	6	4	2	0	5.45965	43.3099	0	0	22	2	1	1	4.60541	5.55494	2.03375	0.183859	0.000255292	1	1	1	1	HNSC	SYN-truncating
EPHA2	CASP8	0	1	5	1	4	1.76815	139.686	75.0991	2	10	2	1	4	3.02576	10.677	14.5529	0.0551018	0.000262276	0.0219941	1	1	1	HNSC	SYN-truncating
HLA-A	CASP8	0	1	3	3	1	5.15534	323.015	45.5548	3	6	4	0	2	3.46524	22.943	25.168	0.865375	0.000297975	0.99056	1	1	1	HNSC	SYN-truncating
KMT2A	CDH10	0	2	3	0	0	1.8326	28.8384	0	6	15	1	1	2	1.00147	1.26917	2.33017	0.554899	0.00110185	1	1	1	1	HNSC	SYN-truncating
CASP8	HRAS	0	12	6	3	1	90.3057	585.602	270.006	1	17	13	2	7	9.17435	65.3413	68.1303	0.000349561	0.000635325	0.102603	1	1	1	HNSC	SYN-truncating
KANSL1	KMT2D	0	1	1	2	0	1.40502	43.0048	0	1	4	2	0	2	1.18005	5.76924	8.61383	0.806487	0.00231621	1	1	1	1	HNSC	SYN-truncating
FAT1	MGA	0	1	6	0	2	7.84429	501.833	87.7871	10	29	58	4	43	1.16951	30.5911	27.5982	0.106239	0.00208343	0.310417	1	1	1	HNSC	SYN-truncating
NSD1	TP53	0	16	22	1	19	3.3509	47.1079	39.0231	2	11	3	0	3	2.71809	6.79387	21.9823	0.428584	0.000652569	0.211423	1	1	1	HNSC	SYN-truncating
FAT1	NHLRC1	0	0	3	0	0	0	47463.6	0	10	30	61	4	45	1.20144	31.6603	28.6412	1	0	1	1	0	1	HNSC	SYN-truncating
KMT2B	CASP8	1	1	1	2	5	0.680457	24.6653	42.094	5	8	1	1	2	0.794882	2.3659	3.56654	0.0665477	0.0322621	0.000503007	1	1	1	HNSC	SYN-indel
CASP8	CTCF	0	4	1	1	3	128.371	513.147	1631.73	1	25	18	4	5	12.9314	92.3696	47.4543	0.00142021	0.120622	0.00169741	1	1	1	HNSC	SYN-indel
KMT2B	FAT1	1	2	1	1	6	0.846986	10.0142	29.5555	5	7	1	2	1	0.750922	3.85068	2.12107	0.561442	0.240781	0.00097603	1	1	1	HNSC	SYN-indel
CASP8	FBXW7	0	4	1	0	3	41.1648	81.002	498.033	1	25	18	5	5	13.4024	100.266	49.5843	0.0916811	0.229355	0.0075209	1	1	1	HNSC	SYN-indel
KMT2B	NOTCH1	1	1	1	0	6	0.419554	5.06837	38.2155	5	8	1	3	2	0.858658	5.10388	3.80531	0.0775622	0.16808	0.00122565	1	1	1	HNSC	SYN-indel
TP53	GNAS	1	9	2	0	3	44.8249	101.709	3451.33	13	244	68	32	70	37.7572	145.706	810.666	0.958195	0.00563623	0.0163904	1	1	1	HNSC	SYN-indel
MUC4	ATRX	2	1	0	1	0	0.241683	4.08601	0	5	14	0	0	0	0.92287	0	0	0.000919025	1	1	1	1	1	HNSC	ANT-missense
SPEN	ATRX	2	1	0	0	0	0.527795	0	0	4	25	2	0	0	2.25482	2.11285	0	0.000461532	1	1	1	1	1	HNSC	ANT-missense
TG	ATRX	4	1	0	0	0	0.405579	0	0	9	22	1	0	2	1.43298	0.575567	3.78789	9.87451e-06	1	1	0.314158	1	1	HNSC	ANT-missense
EP300	AXIN1	0	1	0	0	0	1.16793	0	0	0	27	6	3	1	5.35777	15.2545	1.78344	0.000299184	1	1	1	1	1	HNSC	ANT-missense
SPTA1	CDH10	5	1	1	1	0	0.298933	3.74518	0	13	27	2	1	1	1.05807	0.841375	2.04232	0.000673041	0.941672	1	1	1	1	HNSC	ANT-missense
HRAS	CSMD3	0	2	1	0	0	17.3755	97.4204	0	0	31	0	0	0	89.0484	0	0	0.000665082	1	1	1	1	1	HNSC	ANT-missense
TP53	FGFR3	0	1	0	0	1	8.59459	0	943.107	14	252	70	32	73	36.6438	139.73	838.488	0.000441932	1	0.506716	1	1	1	HNSC	ANT-missense
NOTCH1	FLG	2	4	4	0	3	1.75748	23.3935	28.0208	5	54	15	3	14	8.0757	38.3216	31.1163	0.000355531	0.179385	0.5065	1	1	1	HNSC	ANT-missense
SPEN	FMN2	3	1	0	0	0	0.460729	0	0	3	25	2	0	0	2.52756	2.40181	0	0.00030205	1	1	1	1	1	HNSC	ANT-missense
CSMD3	HIST1H4K	4	1	3	0	0	0.279247	6.63107	0	23	104	10	5	4	1.65339	1.76065	2.85063	0.000784086	0.95285	1	1	1	1	HNSC	ANT-missense
PIK3CA	HLA-B	0	1	0	0	0	3.24749	0	0	0	93	0	0	2	31.6227	0	10.3182	3.45829e-05	1	1	1	1	1	HNSC	ANT-missense
CSMD3	HRAS	5	1	2	0	0	0.272719	4.24028	0	22	104	11	5	4	1.71201	1.94465	2.79733	2.69276e-05	0.672939	1	0.856404	1	1	HNSC	ANT-missense
DCLK1	NSD1	1	1	0	0	0	0.688561	0	0	1	9	0	0	0	2.68335	0	0	0.000851828	1	1	1	1	1	HNSC	ANT-missense
NOTCH1	NSD1	1	2	3	1	5	1.4577	34.9028	46.0559	6	56	16	2	12	7.13827	33.8864	26.5231	0.000133167	0.537891	0.242582	1	1	1	HNSC	ANT-missense
TP53	SCAF4	1	2	2	0	0	9.14601	94.1125	0	13	251	68	32	73	40.3513	151.396	858.385	2.39232e-06	0.0122847	1	0.0761307	1	1	HNSC	ANT-missense
FGFR3	TP53	0	2	0	0	0	1.44639	0	0	0	10	0	0	0	17.4037	0	0	0.000488789	1	1	1	1	1	HNSC	ANT-missense
HRAS	TP53	0	10	1	0	0	33.439	41.5547	0	0	23	0	0	0	137.982	0	0	0.000672687	1	1	1	1	1	HNSC	ANT-missense
FBXW7	TPTE	1	1	0	0	0	2.57125	0	0	1	22	4	1	8	9.25419	16.2629	43.9501	0.00071998	1	1	1	1	1	HNSC	ANT-missense
HRAS	TTN	0	9	1	0	0	33.2183	45.6623	0	0	24	0	0	0	131.686	0	0	5.87049e-05	1	1	1	1	1	HNSC	ANT-missense
PIK3CA	APOB	0	7	0	0	1	8.52856	0	37.046	0	87	0	0	1	33.8096	0	5.43288	0.000782473	1	0.949673	1	1	1	HNSC	ANT-missense
NIPBL	TG	3	1	1	0	0	0.516205	3.67503	0	4	21	3	1	1	1.8246	2.57221	1.90676	0.000116819	0.997876	1	1	1	1	HNSC	ANT-missense
NSD1	ZNF292	1	1	3	0	0	0.601752	15.646	0	1	26	22	1	21	3.59423	30.917	36.6595	0.000184756	0.0322319	1	1	1	1	HNSC	ANT-missense
TP53	ARID1A	0	10	1	0	2	39.6801	40.9747	420.02	14	243	69	32	71	38.4506	149.756	860.789	0.964694	0.000260202	0.175266	1	1	1	HNSC	ANT-truncating
CASP8	FLG	0	9	1	0	2	18.0968	16.365	99.4699	1	20	18	5	6	13.5377	126.174	69.3441	0.280944	0.000256062	0.505425	1	1	1	HNSC	ANT-truncating
NSD1	SCAF4	1	1	1	0	1	1.03479	9.12898	116.812	1	26	24	1	20	3.43523	31.9459	31.8119	2.61656e-05	0.000471683	0.197407	0.832196	1	1	HNSC	ANT-truncating
OR11H1	TP53	0	4	1	0	1	8.21244	28.3148	44.6982	0	1	1	0	0	10.7816	127.497	0	0.497903	0.000385556	1	1	1	1	HNSC	ANT-truncating
CASP8	TTN	0	17	4	1	5	16.2926	38.3364	91.4489	1	12	15	4	3	14.6431	192.712	56.367	0.406029	0.000342245	0.274474	1	1	1	HNSC	ANT-truncating
CDKN2A	TTN	7	39	24	4	14	25.781	296.411	880.97	4	41	34	11	18	57.5108	1039.18	1261.62	0.00335924	0.000171761	0.281168	1	1	1	HNSC	ANT-truncating
TPTE	TTN	7	18	0	1	0	2.43751	0.777973	0	0	4	1	0	0	2.05209	3.14481	0	0.509669	7.39976e-08	1	1	0.00235224	1	HNSC	ANT-truncating
NSD1	MYT1	1	3	1	0	1	2.65556	8.0856	107.776	1	24	24	1	20	3.23298	32.509	32.0734	0.0586941	0.000499244	0.332614	1	1	1	HNSC	ANT-truncating
FAT1	ARID1A	0	0	1	0	1	0	5.33259	6.0329	10	30	63	4	44	1.24512	33.4988	31.1504	1	0.00511129	0.000972034	1	1	1	HNSC	ANT-indel
FAT1	CSMD3	2	13	7	1	5	1.93876	14.5522	8.44002	8	17	57	3	40	0.908523	39.0224	42.4659	0.100219	0.0348641	0.000965562	1	1	1	HNSC	ANT-indel
TP53	PIK3R1	0	3	0	1	1	99.5039	307.727	111.748	14	250	70	31	72	35.8525	137.321	904.597	0.73004	0.874372	0.000160579	1	1	1	HNSC	ANT-indel
FAT1	TTN	7	17	25	3	15	1.01976	19.6305	14.7428	3	13	39	1	30	1.48862	59.6945	59.2901	0.31885	0.0189742	0.000476727	1	1	1	HNSC	ANT-indel
TTN	CDKN2A	17	77	5	2	1	1.667	1.51321	0.136262	64	209	9	4	8	1.10196	0.672543	1.94915	0.0923809	0.0769672	0.000209753	1	1	1	HNSC	ANT-indel
TP53	BCL9	0	7	1	1	1	153.821	432.906	142.632	14	246	69	31	72	35.6115	137.081	884.03	0.387542	0.665034	0.000496443	1	1	1	HNSC	ANT-indel
TP53	ZBTB20	1	4	0	1	1	39.5794	93.1467	129.044	13	249	70	31	72	37.8909	145.715	892.854	0.91289	0.00450288	0.000184122	1	1	1	HNSC	ANT-indel
VHL	ARID1A	0	4	2	1	3	29130.1	227434	1557.47	5	60	27	14	59	142.933	1054.5	1292.83	1.22033e-10	3.52422e-09	0.397292	4.30899e-07	1.2444e-05	1	KIRC	SYN-missense
TTN	ATM	0	3	0	0	0	315.113	0	0	30	72	8	1	7	0.979434	1.20701	1.2586	8.44114e-06	1	1	0.0297297	1	1	KIRC	SYN-missense
OR10G7	CDK12	0	3	0	0	0	669.136	0	0	1	5	0	0	0	10.5215	0	0	0.000674521	1	1	1	1	1	KIRC	SYN-missense
OR10G7	KMT2C	0	4	0	0	0	317.296	0	0	1	4	0	0	0	8.55557	0	0	0.000816022	1	1	1	1	1	KIRC	SYN-missense
OR10G7	NF1	0	3	0	0	0	1253.08	0	0	1	5	0	0	0	10.7915	0	0	0.00126745	1	1	1	1	1	KIRC	SYN-missense
FLG2	SETD2	0	3	1	0	0	7.1817	22.9844	0	0	2	1	0	0	0.681903	3.03794	0	0.00408482	0.633603	1	1	1	1	KIRC	SYN-missense
OR10G7	SETD2	0	4	0	0	0	118.653	0	0	1	4	0	0	0	9.25421	0	0	0.00267481	1	1	1	1	1	KIRC	SYN-missense
VHL	ARID1A	0	4	2	1	3	29130.1	227434	1557.47	5	60	27	14	59	142.933	1054.5	1292.83	1.22033e-10	3.52422e-09	0.397292	4.30899e-07	1.2444e-05	1	KIRC	SYN-truncating
SETD2	PBRM1	0	6	15	0	13	4.31441	95.7134	44.6114	0	8	2	2	9	4.97699	23.5457	25.931	0.43194	0.00407346	0.0935413	1	1	1	KIRC	SYN-truncating
NF2	TTN	0	0	1	3	0	0	190.109	0	0	1	0	1	1	1.84203	13.1363	8.65977	1	0.000280985	1	1	0.990473	1	KIRC	SYN-truncating
ATM	VHL	0	4	3	1	3	2.3755	17.6873	7.4236	0	4	1	0	3	1.86239	3.30809	6.83231	0.391626	0.0376269	0.475939	1	1	1	KIRC	SYN-truncating
PBRM1	MAX	0	0	1	0	4	0	208.213	750.153	1	24	40	12	82	11.0461	194.519	181.847	1	0.716239	0.0181686	1	1	1	KIRC	SYN-indel
BAP1	PBRM1	1	4	2	0	3	8.23248	37.3942	51.152	0	9	9	4	9	19.0241	273.03	93.5231	0.0909926	0.000909809	0.20837	1	1	1	KIRC	ANT-truncating
VHL	ARID1B	0	0	1	0	1	0	5394.06	333.476	5	64	28	15	61	158.296	1138.09	1359.45	1	0.299085	8.97069e-05	1	1	0.316486	KIRC	ANT-indel
PBRM1	ATF7IP	0	0	1	0	1	0	140.338	41.4036	1	24	40	12	85	11.2821	197.583	196.073	1	0.0707996	5.01124e-05	1	1	0.176847	KIRC	ANT-indel
VHL	CDK12	0	0	0	0	1	0	0	359.678	5	64	29	15	60	165.382	1211.74	1293.89	1	1	0.00034412	1	1	1	KIRC	ANT-indel
VHL	FAT1	0	0	0	2	1	0	2310.6	251.774	5	64	29	13	60	163.089	1140.05	1372.72	1	0.607771	0.000166707	1	1	0.587641	KIRC	ANT-indel
VHL	NF1	1	2	1	1	1	133.126	1797.35	273.668	4	62	28	14	60	169.224	1222.04	1349.02	0.107845	0.744879	0.000145572	1	1	0.513432	KIRC	ANT-indel
VHL	SMARCA4	0	2	1	1	1	149.939	2047.2	275.163	5	62	28	14	60	161	1160.95	1308.2	0.250659	0.626509	0.000902584	1	1	1	KIRC	ANT-indel
PBRM1	TP53	0	2	0	0	1	10.2247	0	37.5076	1	22	41	12	85	10.6864	213.24	197.298	0.102219	1	0.000882649	1	1	1	KIRC	ANT-indel
PBRM1	ZFHX3	0	3	0	0	1	23.497	0	46.2051	1	21	41	12	85	10.196	211.398	195.48	0.859116	1	0.000162367	1	1	0.572505	KIRC	ANT-indel
VHL	ZFHX3	0	0	1	0	1	0	333.249	364.89	5	64	28	15	60	161.899	1220.56	1310.13	1	0.00300264	0.000182991	1	1	0.644678	KIRC	ANT-indel
PBRM1	OR10G7	0	0	0	0	1	0	0	46.5423	1	24	41	12	85	11.3413	203.926	194.455	1	1	0.000177018	1	1	0.623811	KIRC	ANT-indel
VHL	OR10G7	0	0	1	0	1	0	2713.21	367.554	5	64	28	15	60	161.893	1173.14	1303.01	1	0.576448	0.000351407	1	1	1	KIRC	ANT-indel
ALB	ARHGAP35	1	4	0	0	0	3.18547	0	0	3	3	0	1	1	0.718219	1.82029	1.32174	0.0232071	1	1	1	1	1	UCEC	SYN-missense
IDH1	ARHGAP35	0	3	0	0	1	3.49129	0	6.30338	2	1	0	0	1	0.362526	0	1.66493	0.0171038	1	0.900394	1	1	1	UCEC	SYN-missense
OR4N2	ARHGAP35	1	3	0	0	0	5.49164	0	0	2	1	0	0	2	0.524998	0	8.5129	0.00571325	1	1	1	1	1	UCEC	SYN-missense
PDGFRA	ARID1A	2	9	0	0	0	1.73615	0	0	1	1	0	0	1	0.309816	0	2.25441	0.00155927	1	1	1	1	1	UCEC	SYN-missense
MARK2	ARID2	0	3	1	0	0	5.01538	18.6959	0	3	2	0	1	1	0.353731	1.98185	0.921524	0.0210086	1	1	1	1	1	UCEC	SYN-missense
GPX5	ARID5B	0	4	0	0	0	9.31829	0	0	0	1	0	0	0	0.838156	0	0	0.00161763	1	1	1	1	1	UCEC	SYN-missense
ALB	ATM	2	6	0	1	0	2.96862	3.71811	0	2	1	0	0	1	0.305643	0	1.53148	0.000527465	1	1	1	1	1	UCEC	SYN-missense
GPX5	ATRX	0	4	0	0	0	10.1211	0	0	0	1	0	0	0	0.82573	0	0	0.00540099	1	1	1	1	1	UCEC	SYN-missense
BCHE	CASP8	0	7	0	0	1	9.15329	0	8.22955	1	3	1	0	3	0.84242	3.36543	3.18069	0.0126956	1	0.958921	1	1	1	UCEC	SYN-missense
HNRNPAB	CDH1	0	3	0	0	0	13.1502	0	0	2	1	0	0	1	0.405389	0	2.0078	0.000347906	1	1	1	1	1	UCEC	SYN-missense
ZBTB22	CREBBP	0	3	0	0	0	4.66679	0	0	3	2	0	0	2	0.655911	0	2.84536	0.00469735	1	1	1	1	1	UCEC	SYN-missense
TNRC6B	CSMD3	1	7	1	0	2	2.60739	3.3403	3.05302	10	7	2	1	7	0.601066	2.33392	3.18072	0.0184278	0.925575	0.334944	1	1	1	UCEC	SYN-missense
ELF3	CTCF	0	4	0	0	1	4.20301	0	5.7667	1	1	0	0	1	0.451564	0	3.54109	0.00598484	1	0.998445	1	1	1	UCEC	SYN-missense
FOXD4L5	CTCF	0	4	0	0	0	15.0696	0	0	3	1	0	0	0	1.55617	0	0	0.00559024	1	1	1	1	1	UCEC	SYN-missense
MAP2K1	CTNNB1	0	3	0	0	0	7.33527	0	0	2	3	0	0	0	1.38214	0	0	0.0133226	1	1	1	1	1	UCEC	SYN-missense
TNRC6B	CTNNB1	2	6	1	0	1	2.86588	4.47407	2.22669	9	8	2	1	8	0.67792	2.27754	3.41418	0.00706171	0.532343	0.183126	1	1	1	UCEC	SYN-missense
RB1	DAZAP1	0	4	0	0	2	7.34863	0	8.14164	1	9	9	4	9	1.92398	14.6456	7.97893	0.0375345	1	0.963598	1	1	1	UCEC	SYN-missense
ELF3	ERBB3	0	4	0	0	0	6.80862	0	0	1	1	0	0	2	0.391379	0	5.35175	0.0456694	1	1	1	1	1	UCEC	SYN-missense
RPL5	FAT1	0	5	0	0	0	7.23394	0	0	0	1	0	0	0	0.833728	0	0	2.07982e-05	1	1	1	1	1	UCEC	SYN-missense
ERBB2	FBXW7	0	10	0	0	0	7.09621	0	0	2	11	0	0	1	1.87562	0	0.675672	0.0175845	1	1	1	1	1	UCEC	SYN-missense
IL6ST	FGFR2	1	3	0	0	0	3.75045	0	0	1	1	2	0	3	0.247823	3.83561	2.5759	0.000156132	1	1	1	1	1	UCEC	SYN-missense
TCF7L2	FLG	1	7	0	0	0	3.40879	0	0	4	2	1	0	2	0.517241	2.45207	3.32096	0.00407484	1	1	1	1	1	UCEC	SYN-missense
NOTCH2	FOXA2	0	5	0	0	0	4.87666	0	0	6	14	1	0	3	0.915649	0.836561	0.892175	0.0101697	1	1	1	1	1	UCEC	SYN-missense
NOTCH2	INPPL1	1	9	0	0	1	2.45277	0	0.837541	5	10	1	0	2	0.779648	0.96236	0.766606	0.018097	1	0.99886	1	1	1	UCEC	SYN-missense
XBP1	KANSL1	0	3	0	0	0	8.42632	0	0	0	1	0	0	1	0.63513	0	1.70977	0.00412268	1	1	1	1	1	UCEC	SYN-missense
MUC6	KMT2B	0	14	0	0	1	2.7944	0	0.688771	5	8	0	0	0	0.810724	0	0	0.0135757	1	0	1	1	0	UCEC	SYN-missense
TSPAN5	KMT2C	0	3	0	0	1	6.6871	0	9.60592	0	1	0	0	0	0.985539	0	0	0.00671843	1	1	1	1	1	UCEC	SYN-missense
PTPN11	KMT2D	0	6	0	0	0	3.14066	0	0	5	2	0	0	0	0.680952	0	0	0.0261273	1	1	1	1	1	UCEC	SYN-missense
ZNRF3	KMT2D	0	7	0	0	2	1.83709	0	2.23812	2	2	2	0	1	0.473192	9.274	1.51468	0.0164225	1	0.730098	1	1	1	UCEC	SYN-missense
ADSSL1	KRAS	1	4	0	0	0	4.23996	0	0	1	1	0	0	2	0.531913	0	5.12355	0.00664226	1	1	1	1	1	UCEC	SYN-missense
KANSL1	KRAS	1	9	1	1	6	3.45059	7.35825	9.09563	2	4	3	3	6	0.729966	11.1194	4.60999	0.0127485	0.237287	0.163702	1	1	1	UCEC	SYN-missense
RPL5	KRAS	0	5	0	0	0	7.56522	0	0	0	1	0	0	0	0.814171	0	0	0.000131378	1	1	1	1	1	UCEC	SYN-missense
FOXP1	NF1	0	6	0	0	0	10.8757	0	0	3	2	2	0	4	0.593021	3.77775	5.94022	4.15687e-05	1	1	1	1	1	UCEC	SYN-missense
PIK3R1	NFE2L2	0	10	1	0	6	21.6397	13.666	41.1981	2	25	15	8	96	6.12535	35.4888	84.2953	0.0258083	0.0182535	0.198448	1	1	1	UCEC	SYN-missense
BRD7	NOTCH2	0	3	0	0	0	6.81082	0	0	0	2	0	0	1	0.704392	0	1.18363	0.00784494	1	1	1	1	1	UCEC	SYN-missense
APC	PGR	1	10	2	0	0	4.51286	7.57204	0	7	11	6	1	8	0.635312	3.45512	2.19818	0.00207986	0.794877	1	1	1	1	UCEC	SYN-missense
RB1	PIK3CA	1	11	5	2	7	3.5284	11.6935	9.36016	0	2	4	2	2	0.881046	14.1019	2.97643	0.00227411	0.46405	0.0205092	1	1	1	UCEC	SYN-missense
CTNND1	PIK3R1	0	11	3	0	0	4.77178	12.385	0	2	7	2	1	2	1.35351	6.14692	2.03978	0.00681753	0.157983	1	1	1	1	UCEC	SYN-missense
KDM6A	PLXNB2	1	4	0	0	0	3.08008	0	0	5	3	0	1	3	0.309901	0.733327	1.59916	0.040557	1	1	1	1	1	UCEC	SYN-missense
BRCA1	PPP2R1A	1	4	0	1	0	4.48817	11.8189	0	2	6	0	0	4	0.783325	0	1.70776	0.00509983	1	1	1	1	1	UCEC	SYN-missense
FLG2	PPP2R1A	1	5	0	0	0	3.01273	0	0	18	8	0	0	2	0.309102	0	0.897294	0.00296105	1	1	1	1	1	UCEC	SYN-missense
TP53	PPP2R1A	0	49	3	0	4	146.509	102.16	104.145	3	104	10	6	24	26.7537	44.2336	51.3485	1.50953e-05	0.108943	0.0617496	0.912689	1	1	UCEC	SYN-missense
ARID5B	PTEN	7	19	7	1	21	2.4497	14.7313	13.4689	2	1	0	0	3	0.696795	0	13.9819	0.00368681	0	0.36878	1	0	1	UCEC	SYN-missense
ATRX	PTEN	12	25	2	0	5	1.08681	0.559332	1.48642	1	1	0	1	1	0.275798	2.05125	2.42839	0.000163306	0.196288	0.209596	1	1	1	UCEC	SYN-missense
NFE2L2	PTEN	0	28	0	0	2	12.9132	0	2.40173	0	1	0	0	0	1.68667	0	0	1.60713e-06	1	0	0.0973039	1	0	UCEC	SYN-missense
TPTE	PTEN	4	23	4	0	3	4.82681	4.66209	5.79646	2	2	0	0	0	1.45082	0	0	0.0022161	0	0	1	0	0	UCEC	SYN-missense
GPX5	SMARCA1	0	3	0	0	0	17.5291	0	0	0	2	0	0	0	1.39954	0	0	0.00479864	1	1	1	1	1	UCEC	SYN-missense
CREBBP	SPOP	0	5	0	0	0	3.57081	0	0	9	18	4	0	9	1.01276	2.29306	2.6447	0.00940972	1	1	1	1	1	UCEC	SYN-missense
LZTR1	SPOP	0	5	0	0	0	10.7438	0	0	3	14	1	0	3	2.45971	2.39039	3.06804	0.00430912	1	1	1	1	1	UCEC	SYN-missense
ZBTB22	SPOP	0	3	0	0	0	9.66165	0	0	3	2	0	0	2	0.586763	0	2.4552	9.90891e-08	1	1	0.00600312	1	1	UCEC	SYN-missense
MLH1	SPTA1	0	6	0	1	1	6.30399	7.4759	4.04199	4	2	2	0	1	0.393795	2.92981	1.08771	0.000486879	0.991747	0.993694	1	1	1	UCEC	SYN-missense
CHEK2	TP53	1	4	1	1	0	3.94131	14.3214	0	1	1	0	0	4	0.398943	0	6.41582	0.00427592	0	1	1	0	1	UCEC	SYN-missense
FLG2	TP53	7	10	0	0	0	1.20903	0	0	12	3	0	0	2	0.188953	0	1.03	0.00461584	1	1	1	1	1	UCEC	SYN-missense
HOXB3	TP53	0	3	0	0	1	6.89781	0	25.6285	4	1	0	0	3	0.568862	0	11.2339	0.00134301	1	0.204046	1	1	1	UCEC	SYN-missense
PPP2R1A	TP53	1	52	0	2	1	41.1386	19.9161	6.56765	3	16	0	0	0	4.19606	0	0	2.91989e-14	0	1	1.77033e-09	0	1	UCEC	SYN-missense
PRKG1	TP53	0	4	0	0	0	2.5712	0	0	2	1	0	0	0	0.273608	0	0	0.00894849	1	1	1	1	1	UCEC	SYN-missense
PSG9	TP53	0	3	0	0	1	4.10645	0	11.4362	2	1	0	0	0	0.48307	0	0	0.00918355	1	1	1	1	1	UCEC	SYN-missense
TSPAN5	TPTE	0	3	0	0	0	12.8195	0	0	0	1	0	0	1	0.828018	0	3.00589	0.00201519	1	1	1	1	1	UCEC	SYN-missense
ZNF750	TSC1	1	4	1	0	0	7.03463	34.1785	0	6	1	0	0	0	0.149637	0	0	3.28894e-06	1	1	0.199083	1	1	UCEC	SYN-missense
ADAMTSL4	TTN	6	14	0	0	4	1.8628	0	3.96163	2	1	0	0	5	0.35967	0	8.40762	0.00482147	1	0.0765932	1	1	1	UCEC	SYN-missense
INPPL1	TTN	3	17	3	1	9	2.68097	8.45442	7.76722	2	1	2	0	6	0.338362	9.23555	8.8916	3.02498e-05	0.483546	0.239912	1	1	1	UCEC	SYN-missense
LARP4B	TTN	1	10	0	0	1	2.4723	0	1.31287	1	1	0	0	2	0.572666	0	5.09632	0.00772525	1	0.00528926	1	1	1	UCEC	SYN-missense
MAP3K1	TTN	2	16	9	0	13	2.57413	16.6888	8.27293	1	1	0	0	5	0.385683	0	5.87295	0.00095399	0	0.227654	1	0	1	UCEC	SYN-missense
PGM5	TTN	2	10	0	0	0	3.08992	0	0	2	1	1	0	0	0.64702	7.29171	0	0.0121819	1	1	1	1	1	UCEC	SYN-missense
ALB	USH2A	1	6	0	1	0	3.44579	4.26568	0	3	1	0	0	1	0.271961	0	1.56115	0.000119885	1	1	1	1	1	UCEC	SYN-missense
ZNF234	ZBTB7B	0	3	0	0	1	4.76369	0	6.6544	1	2	1	0	1	0.354167	1.62857	1.00614	0.105703	1	1	1	1	1	UCEC	SYN-missense
MEN1	MUC4	0	4	0	0	0	4.23797	0	0	2	3	0	0	1	0.802004	0	1.27745	0.0220023	1	1	1	1	1	UCEC	SYN-missense
ING1	KMT2A	0	5	0	0	1	9.33204	0	9.82454	1	3	5	0	0	1.42399	33.796	0	0.00309985	1	1	1	1	1	UCEC	SYN-missense
ATP1B1	TG	0	4	0	0	0	6.47281	0	0	0	1	0	0	1	0.713773	0	2.52703	0.000519548	1	1	1	1	1	UCEC	SYN-missense
APOB	SOX17	0	4	0	0	0	6.0165	0	0	15	37	4	0	6	1.11043	1.55608	1.0922	0.00408158	1	1	1	1	1	UCEC	SYN-missense
FBXW7	SOX17	0	5	0	0	1	64.0655	0	14.9344	1	51	7	0	5	11.6238	10.1463	4.26877	0.00281712	1	0.49791	1	1	1	UCEC	SYN-missense
IGFN1	SOX17	0	3	0	0	0	5.32515	0	0	3	18	0	0	3	1.20925	0	0.754215	0.00681727	1	1	1	1	1	UCEC	SYN-missense
KRAS	SOX17	0	6	0	0	0	298.95	0	0	3	87	0	0	1	66.5652	0	3.55277	0.015509	1	1	1	1	1	UCEC	SYN-missense
ZFX	TAF1	1	7	0	0	0	3.29311	0	0	2	3	0	0	0	0.678693	0	0	0.00534451	1	1	1	1	1	UCEC	SYN-missense
ZNF679	TAF1	1	4	0	0	1	4.85378	0	8.43826	1	1	0	0	1	0.499262	0	2.97828	0.0268945	1	0.999574	1	1	1	UCEC	SYN-missense
GPX5	BRCA1	0	4	0	0	0	20.1655	0	0	0	1	0	0	0	0.718423	0	0	2.46034e-06	1	1	0.148941	1	1	UCEC	SYN-missense
HLA-B	BCL9L	0	3	1	0	0	10.9779	67.5567	0	2	1	0	0	1	0.470571	0	2.89363	0.00113272	1	1	1	1	1	UCEC	SYN-missense
HNRNPAB	TNRC6B	0	3	0	0	0	9.39333	0	0	2	1	0	0	1	0.414448	0	2.17487	0.000342171	1	1	1	1	1	UCEC	SYN-missense
TCF7L2	NCOR1	2	6	0	0	1	4.97847	0	4.77699	3	3	1	0	2	0.6868	2.19675	2.49964	0.0159857	1	0.999512	1	1	1	UCEC	SYN-missense
APOB	QKI	0	7	1	0	0	6.87758	14.6231	0	15	34	3	0	6	1.02185	1.16508	1.16468	0.0181683	1	1	1	1	1	UCEC	SYN-missense
PRKCI	ZBTB20	0	3	0	0	1	6.37958	0	5.25131	3	1	0	0	3	0.258359	0	4.48638	0.00944564	1	0.999982	1	1	1	UCEC	SYN-missense
UPF3A	AMBRA1	0	0	3	1	2	0	117.288	27.8232	1	2	1	0	4	0.735737	3.05168	7.30275	1	0.000287447	0.640594	1	1	1	UCEC	SYN-truncating
CSMD3	APC	2	16	5	1	0	2.34682	6.6731	0	21	61	1	1	5	1.66274	0.40695	1.05235	0.590405	0.000365572	1	1	1	1	UCEC	SYN-truncating
MSH2	ARHGAP35	0	1	3	1	4	0.814492	26.5947	15.8471	2	0	0	1	5	0	2.05514	5.01684	1	0.00170201	0.146521	1	1	1	UCEC	SYN-truncating
KMT2B	ARID1A	6	33	11	2	25	2.50853	15.0059	10.2148	7	15	2	0	7	1.59973	2.94158	7.20898	0.165733	0.00174565	0.132862	1	1	1	UCEC	SYN-truncating
MAP3K1	ARID5B	1	4	7	0	4	1.63017	29.8909	6.33404	2	13	2	0	14	2.05128	3.87316	7.84303	0.420712	0.000832012	0.389913	1	1	1	UCEC	SYN-truncating
TG	ARID5B	3	9	4	0	1	1.84309	7.69106	1.08205	18	28	1	0	2	1.12272	0.394053	0.719495	0.393333	0.000618262	0.989241	1	1	1	UCEC	SYN-truncating
MAP3K1	ATM	2	7	7	0	4	1.98953	22.1027	5.37966	1	10	2	0	14	1.9473	4.72153	8.38473	0.475159	0.0086449	0.270499	1	1	1	UCEC	SYN-truncating
CSMD3	ATRX	3	14	5	1	0	1.92136	5.8674	0	20	63	1	1	5	1.79638	0.435151	1.00036	0.682959	0.000195053	1	1	1	1	UCEC	SYN-truncating
MGA	BCOR	2	5	7	0	0	1.21733	14.466	0	6	23	5	0	8	1.53999	2.99939	2.37773	0.378115	0.0208267	1	1	1	1	UCEC	SYN-truncating
MSH2	CDH1	0	0	2	2	1	0	63.96	7.47887	2	1	1	0	8	0.219159	1.78394	7.29624	1	0.00031716	0.988218	1	1	1	UCEC	SYN-truncating
MAP3K1	CHD4	1	3	6	0	1	1.4456	31.1732	2.36375	2	14	3	0	17	2.12073	5.48531	8.73806	0.338223	0.00154179	0.0131704	1	1	1	UCEC	SYN-truncating
TPTE	CHD4	1	6	3	0	2	5.80205	15.5654	15.7617	5	19	1	0	1	3.5377	1.05172	2.01718	0.224382	1.12441e-05	0.0051827	1	0.679798	1	UCEC	SYN-truncating
TG	CREBBP	3	6	4	0	0	1.47527	9.36835	0	18	31	1	0	3	1.16869	0.367952	1.00275	0.602798	1.85217e-05	1	1	1	1	UCEC	SYN-truncating
SMTNL2	CTNNB1	0	0	0	4	0	0	115.138	0	0	3	0	1	1	0.929559	6.5696	2.14096	1	1.68036e-05	1	1	1	1	UCEC	SYN-truncating
SPTA1	DDX3X	1	6	2	1	2	3.38781	12.1665	6.12803	8	40	2	0	1	2.05569	0.715714	0.353939	0.361237	0.0269268	0.346627	1	1	1	UCEC	SYN-truncating
CSMD3	FAT1	7	14	5	1	0	1.26376	3.87028	0	16	63	1	1	5	2.19368	0.53551	1.18484	0.00661609	0.00875919	1	1	1	1	UCEC	SYN-truncating
RNF43	FAT1	0	2	3	2	3	1.07744	25.895	9.33896	3	10	1	0	9	2.12714	2.30067	10.4402	0.0725563	0.000217502	0.152419	1	1	1	UCEC	SYN-truncating
RASA1	FBXW7	0	5	4	0	2	3.14248	16.8761	7.5168	3	9	1	0	4	1.44575	1.21425	2.83314	0.0907024	0.000182408	0.184114	1	1	1	UCEC	SYN-truncating
CREBBP	FOXA2	0	1	3	0	0	0.983939	30.4659	0	9	22	1	0	9	1.23153	0.567879	2.62819	0.249199	3.00525e-05	1	1	1	1	UCEC	SYN-truncating
CUX1	FUBP1	0	0	2	2	1	0	59.0463	4.74228	9	14	3	0	5	0.966149	2.59993	2.64659	1	0.00751963	0.993906	1	1	1	UCEC	SYN-truncating
UPF3A	IGFN1	0	1	3	1	3	2.85944	92.7309	37.8783	1	1	1	0	3	0.373674	3.12991	5.53468	0.997973	1.91032e-07	0.0754794	1	0.0115567	1	UCEC	SYN-truncating
UPF3A	JAK1	0	0	3	1	3	0	37.9463	12.4591	1	2	1	0	3	0.894152	3.76507	7.3966	1	0.00201788	0.703744	1	1	1	UCEC	SYN-truncating
STAG2	MAP3K1	2	1	8	0	0	0.325379	13.4937	0	2	11	1	0	1	1.569	0.880916	0.574713	0.000596504	8.76844e-05	1	1	1	1	UCEC	SYN-truncating
CREBBP	MBD6	1	1	3	0	1	0.405114	12.6971	1.25995	8	22	1	0	8	1.35113	0.62112	2.67163	0.00320647	0.0242902	0.00334568	1	1	1	UCEC	SYN-truncating
MGA	PIK3R1	4	8	9	0	4	1.14479	10.82	2.14327	4	20	3	0	4	1.73944	2.38144	1.45809	0.188283	0.0064358	0.265214	1	1	1	UCEC	SYN-truncating
CTCF	PTEN	3	32	22	4	21	6.63351	64.739	24.8374	0	1	0	1	6	1.16267	14.6076	53.0309	0.00026811	0.000351142	0.0225621	1	1	1	UCEC	SYN-truncating
TTN	PTEN	66	168	22	3	15	0.973726	1.43823	0.44932	22	45	1	1	2	0.753264	0.37152	1.0981	0.17951	0.000356141	0.043016	1	1	1	UCEC	SYN-truncating
CSMD3	RASA1	1	9	4	1	1	2.20215	9.22868	1.36526	22	68	2	1	4	1.69151	0.55838	0.783194	0.583173	0.00317762	0.991897	1	1	1	UCEC	SYN-truncating
CSMD3	SGIP1	1	4	3	1	0	2.36496	18.6057	0	22	73	3	1	5	1.7422	0.712759	0.92831	0.787374	0.0733398	1	1	1	1	UCEC	SYN-truncating
ARHGAP35	TP53	2	12	10	0	13	4.30511	47.0932	34.2627	4	16	6	0	12	2.14864	11.4595	6.39022	0.0908904	0.00472559	2.44682e-05	1	1	1	UCEC	SYN-truncating
SPEN	TP53	1	5	4	0	0	0.935446	8.04775	0	11	19	1	0	3	0.914429	0.576136	0.707167	0.445302	0.0112999	1	1	1	1	UCEC	SYN-truncating
CSMD3	USH2A	6	13	5	1	2	1.22793	4.12567	1.093	17	64	1	1	4	2.15876	0.513211	0.963462	0.0258541	0.0144646	0.875398	1	1	1	UCEC	SYN-truncating
TPTE	KMT2A	1	8	3	0	0	8.34411	18.0363	0	5	17	1	0	3	3.10754	1.01139	6.01114	0.219289	0.00429224	1	1	1	1	UCEC	SYN-truncating
RASA1	SPTAN1	0	2	4	0	1	1.54021	18.9956	4.23141	3	12	1	0	6	1.85509	1.18965	4.15981	0.0401252	0.00144969	0.97314	1	1	1	UCEC	SYN-truncating
SPEN	ZMYM3	1	3	4	0	0	0.991772	11.4984	0	11	21	1	0	3	0.909277	0.532125	0.676211	0.700923	0.0153992	1	1	1	1	UCEC	SYN-truncating
RASA1	TG	0	4	4	0	1	1.93977	12.9482	2.35865	3	10	1	0	5	1.7512	1.34524	3.85322	0.634878	4.47403e-05	0.0315169	1	1	1	UCEC	SYN-truncating
TG	TNRC6B	1	8	3	0	0	3.42596	11.8991	0	20	29	2	0	3	0.981967	0.662343	0.994779	0.114186	0.00462214	1	1	1	1	UCEC	SYN-truncating
CSMD3	ZNF292	7	13	5	1	1	1.39935	4.81043	0.689068	16	64	1	1	5	2.12883	0.499722	1.12684	0.0708276	0.000554848	0.000364081	1	1	1	UCEC	SYN-truncating
SPEN	ZNF292	2	7	4	0	0	1.20064	7.06554	0	10	17	1	0	3	0.83688	0.596471	0.778638	0.347183	0.0250741	1	1	1	1	UCEC	SYN-truncating
AMBRA1	ACVR2A	1	3	0	0	3	1.27613	0	5.33178	6	15	3	0	1	1.49546	3.6819	0.654206	0.178942	1	0.0249423	1	1	1	UCEC	SYN-indel
MGA	AMER1	2	4	4	0	3	1.37007	9.23962	8.93649	6	24	8	0	5	1.54157	4.82403	1.23296	0.191775	0.636542	0.0201456	1	1	1	UCEC	SYN-indel
ACVR2A	ARHGAP35	1	3	0	0	4	3.73721	0	22.2313	2	6	0	0	2	2.35217	0	2.59928	0.421306	1	0.00246657	1	1	1	UCEC	SYN-indel
BRCA1	ARID5B	0	5	0	0	3	2.31095	0	5.03345	3	5	0	1	2	0.696788	1.44237	0.996706	0.0752393	1	0.0216863	1	1	1	UCEC	SYN-indel
THRAP3	ATM	0	5	0	0	3	1.86875	0	6.31021	1	9	3	0	1	1.86758	5.23114	0.903568	0.528527	1	5.13627e-05	1	1	1	UCEC	SYN-indel
CDK12	CHD4	1	2	0	0	3	1.00753	0	9.15085	1	12	0	0	1	2.18741	0	0.614788	0.172845	1	2.80758e-05	1	1	1	UCEC	SYN-indel
QKI	CHD4	0	0	0	0	3	0	0	31.082	2	2	0	0	1	0.935436	0	2.05143	1	1	0.000869802	1	1	1	UCEC	SYN-indel
AMBRA1	CSMD3	1	4	0	0	3	1.52398	0	6.21468	6	14	3	0	1	1.45064	3.95054	0.634086	0.476835	1	1.35832e-07	1	1	0.00819841	UCEC	SYN-indel
NOTCH1	CSMD3	4	4	0	0	4	0.859389	0	5.04802	14	23	0	0	1	1.23905	0	0.37313	0.242104	1	0.000134386	1	1	1	UCEC	SYN-indel
RASA1	CSMD3	0	4	3	0	5	2.01579	9.84663	12.2249	3	10	2	0	1	1.71459	2.65346	0.774646	0.375463	0.175664	0.000720217	1	1	1	UCEC	SYN-indel
CSMD3	CTCF	6	22	1	1	5	2.23347	1.53881	2.30544	17	55	5	1	1	1.80268	1.46461	0.261294	0.48702	0.684946	0.0020343	1	1	1	UCEC	SYN-indel
CTCF	CTNNB1	1	9	7	3	10	9.8641	123.152	72.3541	2	24	15	2	18	5.3972	47.2061	21.7091	0.101435	0.0651086	0.00216766	1	1	1	UCEC	SYN-indel
RNF111	CTNNB1	0	1	0	0	3	0.876909	0	12.016	0	4	1	1	1	0.90271	4.1264	0.760271	0.318677	1	0.00435276	1	1	1	UCEC	SYN-indel
ADAMTSL4	FBXW7	2	2	0	0	4	1.05088	0	18.0154	6	13	0	0	4	1.5479	0	3.05403	0.176132	1	0.00619263	1	1	1	UCEC	SYN-indel
TNRC6B	FBXW7	2	4	0	1	5	1.73935	3.80962	11.1958	9	10	3	0	4	0.858386	2.34541	1.69321	0.225326	0.9231	0.00172767	1	1	1	UCEC	SYN-indel
LATS1	FGFR2	0	4	0	0	3	4.18264	0	9.20153	1	8	0	0	1	1.57032	0	0.770701	0.0540363	1	0.000342005	1	1	1	UCEC	SYN-indel
MGA	FOXA2	1	0	0	0	3	0	0	9.77296	7	28	12	0	5	1.57327	5.94847	1.22146	1	1	0.00644018	1	1	1	UCEC	SYN-indel
HDGF	IGFN1	0	0	0	0	3	0	0	57.0497	2	2	0	0	1	1.50286	0	2.85463	1	1	0.000814357	1	1	1	UCEC	SYN-indel
[truncated: 1,873 more rows]

## Sheet: TableS4
Table S4. ED and genetic dependencies. For 38 mutation pairs available for ED (dN/dS ratios) and genetic dependencies available at least for two database (AVANA, DEMETER2 and DRIVE). The effect sizes are shown for available database with the mean as the level of genetic dependency for given mutation pairs.
Gene	Context genes	ED type	cdNS	Effect size (mean)	Eff.size (AVANA)	Eff.size (DEMETER2)	Eff.size (DRIVE)
PGM5	ACVR2A	SYN (missense)	1.85679	-0.12054	-0.390162	-0.0206171	0.0491602
CCND1	ARID1A	SYN (missense)	2.14807	0.212435	NA	0.0457013	0.379169
PGM5	ARID1B	SYN (missense)	1.63054	0.0537236	0.0179273	0.0781229	0.0651207
PTEN	CTNNB1	SYN (missense)	2.03373	0.010008	0.119988	-0.046954	-0.0430103
CIC	IDH1	SYN (missense)	3.16049	-0.0465485	-0.484569	-0.0225094	-0.0705875
SMARCA4	IDH1	SYN (missense)	1.83185	-0.0491473	-0.010814	-0.0764464	-0.0601815
TP53	IDH1	SYN (missense)	3.3174	0.0166728	-0.0677891	0.0514621	0.0663454
ZBTB20	IDH1	SYN (missense)	2.15294	0.0503925	0.0499325	0.0508524	NA
TG	NRAS	SYN (missense)	1.94989	0.0195506	0.0480711	-0.0370232	0.0476037
CCND1	PIK3CA	SYN (missense)	1.85023	-0.0714967	-0.188514	0.0703399	-0.0963164
PTEN	PIK3R1	SYN (missense)	2.2583	-0.0484413	-0.0430126	-0.0183858	-0.0839254
CCND1	PTEN	SYN (missense)	2.86876	0.0417957	-0.520852	0.0703399	0.0132515
MAX	PTEN	SYN (missense)	1.77146	-0.0562157	NA	-0.0423818	-0.0700497
PIK3R1	PTEN	SYN (missense)	1.83328	-0.000946722	-0.0300563	0.0223998	0.00481641
KRAS	STK11	SYN (missense)	2.30287	0.320522	0.186512	0.332774	0.442281
PRKCI	TP53	SYN (missense)	1.59241	-0.0350283	0.166283	-0.103982	-0.167386
ELAVL1	TRRAP	SYN (missense)	1.76752	0.0829381	0.213798	-0.0139023	0.0489189
CAMK1D	USH2A	SYN (missense)	1.72524	0.0229029	0.0390965	0.00670933	NA
PBRM1	VHL	SYN (missense)	2.88772	-0.0171169	0.0716337	-0.124463	0.00147876
TCF7L2	KRAS	ED type	1.77451	-0.472659	0.0701457	-0.503564	-0.441754
KRAS	BRAF	ANT (missense)	-2.16825	-0.184935	-0.068387	-0.271305	-0.215114
NRAS	BRAF	ANT (missense)	-1.87709	-0.526179	-0.153314	-0.632853	-0.79237
EGFR	FUBP1	ANT (missense)	-2.24905	-0.119738	-0.192756	-0.0930643	-0.0733931
BRAF	KRAS	ANT (missense)	-2.57998	0.648485	0.580088	0.621205	0.74416
KRAS	NRAS	ANT (missense)	-2.37487	0.542731	0.679858	0.479636	0.468697
IDH1	PTEN	ANT (missense)	-3.30316	-0.0277084	NA	-0.0421784	-0.0132383
BMPR2	BRAF	SYN (indel)	1.93767	-0.179787	-0.259061	-0.118723	-0.161576
NIPBL	IDH1	SYN (indel)	2.4943	-0.144148	-0.0706877	-0.217609	NA
NOTCH1	IDH1	SYN (indel)	3.05317	0.0170157	NA	-0.0104982	0.0445296
TNRC6B	KMT2B	SYN (indel)	2.36521	-0.109403	-0.0498497	-0.168957	NA
APC	KRAS	SYN (indel)	1.79545	0.126495	0.0470554	0.268854	0.0635767
SMAD4	KRAS	SYN (indel)	2.02878	0.0680952	0.00563834	0.130552	0.0781949
VHL	PBRM1	SYN (indel)	2.28493	0.00719145	-0.017881	-0.0306818	0.0701371
CDKN2A	TP53	SYN (indel)	2.37654	-0.210325	-0.295695	-0.169823	-0.250827
MLH1	TTN	SYN (indel)	2.74696	-0.0236409	0.156143	-0.203425	-0.0597684
PBRM1	VHL	SYN (indel)	4.54045	-0.0937117	0.12933	-0.127089	-0.0603347
TP53	GATA3	ANT (indel)	-3.44561	0.250972	0.064987	0.316977	0.370954
GATA3	TP53	ANT (indel)	-1.91986	0.512794	0.383396	0.497395	0.528192

## Sheet: TableS5
Table S5. Effect size of targeted agents with ED of gene pairs. For 18 gene pairs that were commonly observed both in GDCS and CCLE databases are shown for the ED type and tumor types. cdNS scores are calculated from tumor type-specific mutation profiles of primary tumors. Effect sizes were calculated from GDSC and CCLE database, respectively. The corresponding drugs and their targets are also sh…
Genes	Context genes	ED type	Tumor type	cdNS	Eff.size (GDSC)	Eff.size (CCLE)	Drug	Drug targets
EGFR	USH2A	SYN-missense	LGGGBM	8.40611	0.393339	-0.521415	Pelitinib	EGFR
MTOR	PSG4	SYN-missense	LUAD	3.1991	2.11316	-0.0613245	Temsirolimus	MTOR
EGFR	CSMD3	ANT-missense	LUAD	-3.36316	1.24073	-0.18169	Pelitinib	EGFR
EGFR	KEAP1	ANT-missense	LUAD	-2.82421	2.49903	0.077346	Pelitinib	EGFR
MTOR	KMT2D	ANT-missense	LUAD	-2.36035	-0.551651	-0.316455	Temsirolimus	MTOR
EGFR	KRAS	ANT-missense	LUAD	-3.89603	3.64038	0.077346	Pelitinib	EGFR
EGFR	PRKCB	ANT-missense	LUAD	-3.40761	2.49903	0.077346	Pelitinib	EGFR
EGFR	PRSS1	ANT-missense	LUAD	-4.26194	3.55981	1.40808	Pelitinib	EGFR
BRAF	PTEN	SYN-missense	SKCM	1.78632	-0.367127	1.36427	AZ628	BRAF
BRAF	CREBBP	ANT-missense	SKCM	-1.77584	-0.0424973	-0.0374103	AZ628	BRAF
BRAF	CTCF	ANT-missense	SKCM	-2.58534	0.884263	3.42841	AZ628	BRAF
MTOR	KANSL1	ANT-missense	SKCM	-2.50687	1.78135	-0.0413533	Temsirolimus	MTOR
BRAF	NRAS	ANT-missense	SKCM	-1.80415	2.78968	2.15888	HG6-64-1	BRAF
BRAF	ZFP36L2	ANT-missense	SKCM	-1.86976	0.134997	0.472197	AZ628	BRAF
ERBB2	FBXW7	SYN-missense	UCEC	1.91968	0.235901	-0.26142	CP724714	ERBB2
MTOR	ACVR2A	ANT-missense	UCEC	-3.03688	-1.17629	-0.0340969	Temsirolimus	MTOR
MTOR	FLG	ANT-missense	UCEC	-2.86017	1.4858	0.328209	Temsirolimus	MTOR
MTOR	HNF1A	ANT-missense	UCEC	-2.41962	-0.110766	0.277271	Temsirolimus	MTOR
